# Supplementary material for: Peroxisomal compartmentalization of amino acid biosynthesis reactions imposes an upper limit on compartment size
Source: Nat Commun. 2023 Sep 8;14:5544. doi: 10.1038/s41467-023-41347-x (PMC10491753; doi:10.1038/s41467-023-41347-x)
Supplement: Supplementary file 4 — Supplementary Data 1 [file 41467_2023_41347_MOESM4_ESM.xlsx]

## Sheet: Fig.1
Strain ID	Genotype	Species	Origin
SOJ4	NIG2025 matsj-2025 h+	S. japonicus	Furuya K, Niki H.Yeast. 2009;26(4):221-233.
SOJ5373	gpd1Δ::natR h?	S. japonicus	this study
SOJ3605	gpd2Δ::kanR h+	S. japonicus	this study
SOJ3964	ctt1-mNeonGreen:kanR h+	S. japonicus	this study
SOJ4144	gpd2Δ::kanR ctt1-mNeonGreen:kanR h?	S. japonicus	this study
SOJ3861	gpd2-mNeonGreen:kanR pex14-mCherry:ura4+ ura4sj-D3? h?	S. japonicus	this study
SOJ5739	GFP-lys3:hphR pex14-mCherry:ura4+ ura4sj-D3? h?	S. japonicus	this study
SOJ5740	GFP-his2:hphR pex14-mCherry:ura4+ ura4sj-D3? h?	S. japonicus	this study
SOJ4322	gpd25’UTR-GFP-gpd1-PTS1last 14 a.a. of Lys3:ura4+:ura4sj-D3 h-	S. japonicus	this study
SOJ4343	gpd2Δ::kanR gpd25’UTR-GFP-gpd1-PTS1last 14 a.a. of Lys3:ura4+:ura4sj-D3 h?	S. japonicus	this study

## Sheet: Fig.2
Strain ID	Genotype	Species	Origin
SOJ5	NIG2028 matsj-P2028 h-	S. japonicus	Furuya K, Niki H.Yeast. 2009;26(4):221-233.
SOJ3936	pex5Δ::natR h-	S. japonicus	this study
SOJ3605	gpd2Δ::kanR h+	S. japonicus	this study
SOJ3959	gpd2Δ:kanR pex5Δ:natR h?	S. japonicus	this study
SOJ5373	gpd1Δ::natR h?	S. japonicus	this study
SOJ5356	gpd1Δ::natR pex3Δ::hphR h?	S. japonicus	this study
SOJ4902	pex5Δ::natR gpd25’UTR-GFP-gpd1-PTS1last 14 a.a. of Lys3:ura4+:ura4sj-D3 h?	S. japonicus	this study

## Sheet: Fig.3
Strain ID	Genotype	Species	Origin
SOJ5	NIG2028 matsj-P2028 h-	S. japonicus	Furuya K, Niki H.Yeast. 2009;26(4):221-233.
SOJ3859	pex11Δ:natR h-	S. japonicus	this study
SOJ4308	pex11Δ:natR ctt1-mNeonGreen:kanR h?	S. japonicus	this study
SOJ4322	gpd25’UTR-GFP-gpd1-PTS1last 14 a.a. of Lys3:ura4+:ura4sj-D3 h-	S. japonicus	this study
SOJ4343	pex11Δ::kanR gpd25’UTR-GFP-gpd1-PTS1last 14 a.a. of Lys3:ura4+:ura4sj-D3 h?	S. japonicus	this study

## Sheet: Fig.4
Strain ID	Genotype	Species	Origin
SOJ3652	gpd2-mNeonGreen:kanR h-	S. japonicus	this study
SOJ4237	pex11Δ::natR gpd2-mNeonGreen:kanR h?	S. japonicus	this study
SOJ4669	pex5-W224A:kanR gpd2-mNeonGreen:kanR h?	S. japonicus	this study
SOJ5139	pex5-W224A:kanR pex11Δ::natR gpd2-mNeonGreen:kanR h?	S. japonicus	this study
SOJ5	NIG2028 matsj-P2028 h-	S. japonicus	Furuya K, Niki H.Yeast. 2009;26(4):221-233.
SOJ3859	pex11Δ::natR h-	S. japonicus	this study
SOJ5023	pex11Δ::natR pex5Δ::natR h?	S. japonicus	this study
SOJ5142	pex11Δ::natR pex5-W224A:kanR h?	S. japonicus	this study
SOJ5544	GFP-lys3:hphR gpd2-mTagBFP2:kanR tea1-mCherry-TEV-GBP:ura4+ ura4sj-D3? h-	S. japonicus	this study
SOJ5545	pex11Δ::natR GFP-lys3:hphR gpd2-mTagBFP2:kanR tea1-mCherry-TEV-GBP:ura4+ ura4sj-D3? h-	S. japonicus	this study
SOJ5537	GFP-his2:hphR gpd2-mTagBFP2:kanR tea1-mCherry-TEV-GBP:ura4+ ura4sj-D3? h-	S. japonicus	this study
SOJ5538	pex11Δ::natR GFP-his2:hphR gpd2-mTagBFP2:kanR tea1-mCherry-TEV-GBP:ura4+ ura4sj-D3? h-	S. japonicus	this study
SOJ5401	GFP-lys3:hphR tea1-mCherry-GBP:ura4+ ura4sj-D3? h?	S. japonicus	this study
SOJ5402	pex11Δ::natR GFP-lys3:hphR tea1-mCherry-GBP:ura4+ ura4sj-D3? h?	S. japonicus	this study
SOJ5383	GFP-his2:hphR tea1-mCherry-GBP:ura4+ ura4sj-D3? h-	S. japonicus	this study
SOJ5382	pex11Δ::natR GFP-his2:hphR tea1-mCherry-GBP:ura4+ ura4sj-D3? h-	S. japonicus	this study
SOJ5388	pex11Δ::natR tea1-mCherry-GBP:ura4+ ura4sj-D3? h?	S. japonicus	this study

## Sheet: Supplementary Fig.1
Strain ID	Genotype	Species	Origin
SOJ3964	ctt1-mNeonGreen:kanR	S. japonicus	this study
SOJ4144	gpd2Δ::kanR ctt1-mNeonGreen:kanR	S. japonicus	this study
SOJ3657	gpd1-mNeonGreen:kanR	S. japonicus	this study
SO8087	972 h-	S. pombe	Leupold, U. C. R. Trav. Lab. Carlsberg, Ser. Physiol. 1950;24:381-480.
SO8991	gpd1Δ::hphR	S. pombe	Molines AT, Lemière J, Gazzola M, et al. Dev Cell. 2022;57(4):466-479.e6.
SO9003	gpd2Δ::natR	S. pombe	this study
SO8965	ctt1-mNeonGreen::kanR	S. pombe	this study
SO8983	gpd1-mNeonGreen::kanR	S. pombe	this study

## Sheet: Supplementary Fig.2
Strain ID	Genotype	Species	Origin
SOJ4	NIG2025 matsj-2025 h+	S. japonicus	Furuya K, Niki H.Yeast. 2009;26(4):221-233.
SOJ3936	pex5Δ::natR h-	S. japonicus	this study
SOJ3959	gpd2Δ::kanR pex5Δ:natR h?	S. japonicus	this study
SOJ3978	pex3Δ::hphR h+	S. japonicus	this study
SOJ4143	gpd2Δ::kanR pex3Δ::hphR h?	S. japonicus	this study
SOJ4902	pex5Δ::natR gpd25’UTR-GFP-gpd1-PTS1last 14 a.a. of Lys3:ura4+:ura4sj-D3 h?	S. japonicus	this study
SOJ4984	pex7Δ::hphR gpd25’UTR-GFP-gpd1-PTS1last 14 a.a. of Lys3:ura4+:ura4sj-D3 h?	S. japonicus	this study
SOJ4322	gpd25’UTR-GFP-gpd1-PTS1last 14 a.a. of ys3:ura4+:ura4sj-D3 h-	S. japonicus	this study
SOJ3652	gpd2-mNeonGreen:kanR h-	S. japonicus	this study
SOJ4243	gpd2-ΔPTS2-mNeonGreen:kanR h+	S. japonicus	this study
SOJ4524	gpd2-3KALG-mNeonGreen:kanR h+	S. japonicus	this study
SOJ4595	pex5Δ::natR gpd2-mNeonGreen:kanR #1/2	S. japonicus	this study
SOJ4619	pex7Δ::hphR gpd2-mNeonGreen:kanR #1/2	S. japonicus	this study
SOJ4335	GFP-lys3::hphR h-	S. japonicus	this study
SOJ4321	pex5Δ::natR GFP-lys3:hphR h-	S. japonicus	this study
SOJ4441	pex7Δ::hphR GFP-lys3:hphR h?	S. japonicus	this study
SOJ4339	GFP-his2:hphR h-	S. japonicus	this study
SOJ4355	pex5Δ::natR GFP-his2:hphR h-	S. japonicus	this study
SOJ5461	pex7Δ::hphR GFP-his2:hphR h-	S. japonicus	this study
SOJ5519	lys4-mCherry:kanR h-	S. japonicus	this study
SOJ5521	pex5Δ::natR lys4-mCherry:kanR h?	S. japonicus	this study
SOJ4470	lys2-mCherry:kanR h+	S. japonicus	this study
SOJ5500	pex5Δ::natR lys2-mCherry:kanR h?	S. japonicus	this study
SOJ4472	lys12-mCherry:kanR h+	S. japonicus	this study
SOJ5355	pex5Δ::natR lys12-mCherry:kanR h?	S. japonicus	this study
SOJ4448	lys9-mCherry:kanR h-	S. japonicus	this study
SOJ5501	pex5Δ::natR lys9-mCherry:kanR h?	S. japonicus	this study
SO9329	lys4-mCherry:kanR h-	S. pombe	this study

## Sheet: Supplementary Fig.3
Strain ID	Genotype	Species	Origin
SOJ3861	gpd2-mNeonGreen:kanR pex14-mCherry:ura4+ ura4sj-D3?	S. japonicus	this study
SOJ3900	pex11Δ::natR gpd2-mNeonGreen:kanR pex14-mCherry:ura4+ ura4sj-D3?	S. japonicus	this study

## Sheet: Supplementary Fig.4
Strain ID	Genotype	Species	Origin
SOJ3652	gpd2-mNeonGreen:kanR h-	S. japonicus	this study
SOJ4669	pex5-W224A:kanR gpd2-mNeonGreen:kanR h?	S. japonicus	this study
SOJ4672	gpd25’UTR-GFP-gpd1-PTS1last 14 a.a. of Lys3:ura4+:ura4sj-D3 h+	S. japonicus	this study
SOJ4343	pex5-W224A:kanR gpd25’UTR-GFP-gpd1-PTS1last 14 a.a. of Lys3:ura4+:ura4sj-D3 h?	S. japonicus	this study
SOJ4335	GFP-lys3::hphR h-	S. japonicus	this study
SOJ4310	pex11Δ::natR GFP-lys3::hphR h-	S. japonicus	this study
SOJ5741	pex5-W224A:kanR GFP-lys3:hygR h?	S. japonicus	this study
SOJ4339	GFP-his2:hphR h-	S. japonicus	this study
SOJ4393	pex11Δ::natR GFP-his2::hphR h-	S. japonicus	this study
SOJ4681	pex5-W224A:kanR GFP-his2:hygR h-	S. japonicus	this study
SOJ5608	gpd2-LAP-GFP:kanR h-	S. japonicus	this study
SOJ5781	pex11Δ::natR gpd2-LAP-GFP:kanR h?	S. japonicus	this study
SOJ4977	gpd1-mCherry:kanR h+	S. japonicus	this study
SOJ5769	pex11Δ::natR gpd1-mCherry:kanR h?	S. japonicus	this study

## Sheet: Supplementary Fig.5
Strain ID	Genotype	Species	Origin
SOJ4	NIG2025 matsj-2025 h+	S. japonicus	Furuya K, Niki H.Yeast. 2009;26(4):221-233.
SOJ5544	GFP-lys3:hphR gpd2-mTagBFP2:kanR tea1-mCherry-TEV-GBP:ura4+ ura4sj-D3? h-	S. japonicus	this study
SOJ5545	pex11Δ::natR GFP-lys3:hphR gpd2-mTagBFP2:kanR tea1-mCherry-TEV-GBP:ura4+ ura4sj-D3? h-	S. japonicus	this study
SOJ5537	GFP-his2:hphR gpd2-mTagBFP2:kanR tea1-mCherry-TEV-GBP:ura4+ ura4sj-D3? h-	S. japonicus	this study
SOJ5538	pex11Δ::natR GFP-his2:hphR gpd2-mTagBFP2:kanR tea1-mCherry-TEV-GBP:ura4+ ura4sj-D3? h-	S. japonicus	this study
SOJ5727	GFP-lys3:hphR tea1(1-407)-mCherry-TEV-GBP:ura4+ ura4sj-D3? h?	S. japonicus	this study
SOJ5728	pex11Δ::natR GFP-lys3:hphR tea1(1-407)-mCherry-TEV-GBP:ura4+ ura4sj-D3? h?	S. japonicus	this study
SOJ5730	GFP-his2:hphR tea1(1-407)-mCherry-TEV-GBP:ura4+ ura4sj-D3? h-	S. japonicus	this study
SOJ5731	pex11Δ::natR GFP-his2:hphR tea1(1-407)-mCherry-TEV-GBP:ura4+ ura4sj-D3? h-	S. japonicus	this study
SOJ5539	gpd2-mTagBFP2:kanR tea1-mCherry-GBP:ura4+ ura4sj-D3? h+	S. japonicus	this study
SOJ5724	tea1(1-407)-mCherry-TEV-GBP:ura4+ ura4sj-D3 h+	S. japonicus	this study
