# Supplementary material for: Peroxisomal compartmentalization of amino acid biosynthesis reactions imposes an upper limit on compartment size
Source: Nat Commun. 2023 Sep 8;14:5544. doi: 10.1038/s41467-023-41347-x (PMC10491753; doi:10.1038/s41467-023-41347-x)
Supplement: Supplementary file 5 — Supplementary Data 2 [file 41467_2023_41347_MOESM5_ESM.xlsx]

## Sheet: KO,tag&point mutations primers
Primer ID	Sequence	Decription	Note
prSO6562	AACCATTCGCGCACAGAGTTTGTCGTTTTCCCCGTGTCATTGCATTTTCTTTCAGTAAAGCAAGAAGCTATTATTATTTAAGgtttagcttgcctcgtc	gpd1_sj knock-out fwd	sj: S. japonicus
prSO6563	TTATCCTCTATCCCGTCTATATTAACATCGAAACGACAAGAACGCCGACACATGCACAGCGCGCGCCGTCAAGTTATGTTGCgatggcggcgttagtat	gpd1_sj knock-out rev	sp: S. pombe
prSO6620	TTTGATTATTTGAAGTTTGGGTTTAGACTTCGACATTATTTTTGTAACCATTTGTTAATCATTTTTCTGGTTTTGTTTTATTgtttagcttgcctcgtc	gpd2_sj knock-out fwd
prSO6621	AAAGAACATAACAAAGGGAAATCTAAGAGCTTTCGTACAACGGAGACACACATCGCCAACACATGCAACTGCGAATTCTAGCgatggcggcgttagtat	gpd2_sj knock-out rev
prSO7013	AGAAGATTGCGGGAAATGAAACCGTTCCAGTGAAGCCTGAACCCCATCAATTTGAACCTCAAAATTCTACTTTAAAGTCTTCTgtgagcaagggcgagg	ctt1_sj C-terminus tagging fwd
prSO7014	CTAGACGGTGTGAAAACCCCAAAAGAAAGAGAACTGAATACTTACCATTGTCAACTAAATTGATTTGCATTCTGTTGAATCAAgatggcggcgttagtat	ctt1_sj C-terminus tagging rev
prSO6827	AATCCCGGGAAATATGTCATGCCCATG	SmaI_pex14_sj C-terminus tagging fwd
prSO6828	TAAGGATCCTATATCCTCATTCTCAGTTT	BamHI_pex14_sj C-terminus tagging rev
prSO6829	ACAGGGCCCattacttctactctaataacat	ApaI_pex14_sj 3'UTR fwd
prSO6830	TAACCCGGGgcaaattatctttaccttc	SmaI_pex14_sj 3'UTR rev
prSO7383	TATCCCGGGGGTGCCCCTCACATTTG	SmaI_lys3_sj ORF fwd
prSO7384	ATAGGATCCttacgatgcgctcaaca	BamHI_lys3_sj 3'UTR rev
prSO7386	CATGGTACCagaccgtaattttactac	KpnI_lys3_sj 3'UTR fwd
prSO7387	ATAGGGCCCgttcgcagtatttatg	ApaI_lys3_sj 3'UTR rev
prSO7388	ATAGGGCCCatagagcacgatttcca	ApaI_lys3_sj 5'UTR_5'
prSO7389	ATACTCGAGtgctgtagttggttaag	XhoI_lys3_sj 5'UTR_3'
prSO7390	CCACTCGAGATGAGTAAAGGAGAAGAAC	XhoI_GFP fwd
prSO3594	TATCCCGGGATGACCACCGGGACCACCTTTGTATAGTTCATCCATGC	SmaI_linker-GFP rev
prSO7407	TAACCCGGGGATCAAGCTGATTTCTTTT	SmaI_his2_sj ORF fwd
prSO7408	ATAGGATCCaagcttattgtacgtctg	BamHI_his2_sj 3'UTR rev
prSO7409	AATGGTACCgcttttcaatgatgtcat	KpnI_his2_sj 3'UTR fwd
prSO7410	ATAGGGCCCgaacctctgactgtaa	ApaI_his2_sj 3'UTR rev
prSO7411	ATAGGGCCCgtctcttggttacattga	ApaI_his2_sj 5'UTR_5'
prSO7412	ATACTCGAGaacaatggcggaagtta	XhoI_his2_sj 5'UTR_3'
prSO7391	ATAGGGCCCattggggaatgtttctc	ApaI_gpd2_sj_5UTR_5'
prSO7392	CTACTCGAGaataaaacaaaaccagaaaa	XhoI_gpd2_sj_5UTR_3'
prSO7393	TATCCCGGGTCTACTACTATCGCTAC	SmaI_gpd1_sj_ORF_5'
prSO7394	ATAGGATCCTTAGAGCTTGGCAACCATGGTGTCAAACAACTTCTTAGCTCTAACATCATCGTTGGTCTCAG	BamHI_gpd1_sj ORF to add PTS1 (last 14 a.a of Lys3_sj) rev
prSO6605	TATCCCGGGTGTCAAGTTGTACTC	SmaI_gpd1_sj C-terminus tagging fwd
prSO6606	TAAGGATCCATCATCGTTGGTCTCAG	BamHI_gpd1_sj C-terminus tagging fwd
prSO6607	ATAGGGCCCgcaacataacttgacgg	ApaI_gpd1_sj 3'UTR fwd
prSO6608	AAACCCGGGatagctaagacactcgg	SmaI_gpd1_sj 3'UTR rev
prSO6803	TCTTTTTTGGTGAACCATTTCTTTGATTGTCTATTATTAGTCATTTCCTGAACAGTTTTTTGAAATTACTGTAAATAAAACCgtttagcttgcctcgtc	gpd2_sp knock-out fwd
prSO6804	ATATATGGAGGCAGGCCTCCAGAAAAGTGATATTAGATTATATACAATCAACGAAATGATTACAACCTTTAGTAAAAGCTAAgatggcggcgttagtat	gpd2_sp knock-out rev
prSO8211	CTGAAGCTGAAGTGAAGAAGATGGAAGAAAAAGCCCCCAAGCCAATTAACAAGGGCGAACCCCATATGTTCCAAGGAAGCTCAatccccgggttaattaa	ctt1_sp C-terminus tagging fwd
prSO8212	CTCGCATTCAAAGAATAAAATAGTAGTCATCCGATAAACCTAGCTGACTCAAATTTTTTACAAACTAATTTCGCATAAGCGCAgatggcggcgttagtat	ctt1_sp C-terminus tagging rev
prSO8213	AAGACATGGATCCCAAGGATTTGATCATCGTCCTTCAACCCCTTAAGGAGGACTCTGAGAACGAGGGCGGTACTGAAACCGAGatccccgggttaattaa	gpd1_sp C-terminus tagging fwd
prSO6802	TGTAGTGTAGGTAATCGAACGAACATATAAGAGCTCTCGATCCCTTAAAGAGGTATACGGAATTGAATATTTAAAAAGAAGTgatggcggcgttagtat	gpd1_sp C-terminus tagging rev
prSO6985	ATTATACCTTTTTATGTCCATCTAGGTGAATTTTTTGGTATCTTTATTCTATTTTCTTTTCTAATTCTACAATCATCCTCAAgtttagcttgcctcgtc	pex5_sj knock-out fwd
prSO6986	TGAAAAAGAACTACTATTCATAAATAAATATACAAAAGGCTAACAGATAAAAGTCCACTGTTTAACCCGGTAGCCGAACCGAgatggcggcgttagtat	pex5_sj knock-out rev
prSO7460	TGAATTCTTGCTTCTGGGACATTTAGTCTCGTATCTTTAAATCATCAACATTGTTTCTCTATATTTCAACTCAACATTGAGAgtttagcttgcctcgtc	pex7_sj knock-out fwd
prSO7461	CTAAAGATTATTAATGGTATCTAGGCAATTTTTATGTAGTGTTTGTTGTTATTGTTAAAGCACAATATGTGTAATGTCTAATcttcgagcgtcccaaaa	pex7_sj knock-out rev
prSO7049	CCGGTTAAAATTGGTTCTTTTAGACTATCTTCTCCTTTTATAAGGCTTTAAAGCTATTTTTCTTTACCTTCGACAAAACGTAgtttagcttgcctcgtc	pex3_sj knock-out fwd
prSO7050	CTGCTGTACAGTAGAATTTTCAACAGTTAGGCTTTTCTTATTTTCTCCCTTCCTTTCATTTTATGTAATCACTTTTTTAAGCcttcgagcgtcccaaaa	pex3_sj knock-out rev
prSO7497	CTGTTGGCCAACTTGGTGAATCCGTCCAAAGTCTTTTCATCAGAGGCGGCCTTGAGGGCTGGGTGAAGCATCAAATCTCCGCCgtgagcaagggcgagg	lys2_sj C-terminus tagging fwd
prSO7498	GAGCAATTTCTATTTACTTCAAAAAGGGGAAGTCTAGCAAGATAGGTATCAAAAAGATTAAGTGTTTTTTAAATAATTAAGTTgatggcggcgttagtat	lys2_sj C-terminus tagging rev
prSO7499	TCCGTCAATACCATGCCGATCTCGGTAACCCCAACATTGCGAACGCCTCTGAGGCCACCGCTGCTGCTTTTGGATCCCCGAACgtgagcaagggcgagg	lys4_sj C-terminus tagging fwd
prSO7500	ACCAAAGGGAGGAAACGATTGCAAGTAAATCAGACTCCCAAGGGCACTCGGCGGGGTAGTGAATGCATTCTCTAAAGTGCTTTgatggcggcgttagtat	lys4_sj C-terminus tagging rev
prSO7480	ATGACATGGCCATGTGCCAACCTTTGATTGATGACCTTGCCAAGGAGGGCATCAAGCTTGAGGAGGAAATCATTGACGAAGAGgtgagcaagggcgagg	lys9_sj C-terminus tagging fwd
prSO7481	GACATAAGTAATACTTCGATCAACAACTTTGCATTTTTCAACTGCATTTTAGTTATTTGTTATTTCACTGGGAGAGTAATAATgatggcggcgttagtat	lys9_sj C-terminus tagging rev
prSO7503	TGGAGGGCAAGGTCCTTACTCCCGATTTGGGCGGTAAGTCTGGCACCAACGAGATTACTGACGCTGTCATCGCCAAGATGAACgtgagcaagggcgagg	lys12_sj C-terminus tagging fwd
prSO7504	CTTCAGTCCTATTCAACAAAAAAATTGGGTATGATCTATGGAAAAAAAACCCGAGACCAGACGTGAAACGTTTTTTCTTCGCgatggcggcgttagtat	lys12_sj C-terminus tagging rev
prSO9237	CCATGGATGATGTTGATCGTGTTCTACGTGAATACCATGCTGACTTGAGTGATGCTGATAGAATCACCAAAGAAGCGTCTGCTatccccgggttaattaa	lys4_sp C-terminus tagging fwd
prSO9238	TATACATGCGAAACATATATACAATGCAAGCCAAGAAGAGAGGAGTTAAATTTTTAAAATTGGGGCTAATAATCACTTCCAATgatggcggcgttagtat	lys4_sp C-terminus tagging rev
prSO8128	TGAAGCCAGAGGGTATGATCCAGGTCCTCCAACCTCCTGTTGAGGAGTCTGAGAACGAGTTCACTACTGAGACCAACGATGATatccccgggttaattaa	gpd1_sj C-terminus tagging fwd	with prSO6563
prSO8127	GTGTGCACGAGTTCCCTCTGTTCACTGCTATCTATCGCATTGTGTATGAGGGCATGCCCCCTGAGGATTTGATCAACGTCATTatccccgggttaattaa	gpd2_sj C-terminus tagging fwd	with prSO6621
prSO6657	TATCCCGGGTATGTACTGTGGTGT	SmaI_gpd2_sj C-terminus tagging fwd
prSO6658	TAAGGATCCAATGACGTTGATCAAATC	BamHI_gpd2_sj C-terminus tagging rev
prSO6659	TTTGGGCCCtagaattcgcagttgca	ApaI_gpd2_sj 3'UTR fwd
prSO6660	AAACCCGGGtagtgtcgccttcttta	SmaI_gpd2_sj 3'UTR rev	with prSO7361
prSO7361	TATCCCGGGaacacatggttcaaattc	SmaI_gpd2_sj 5'UTR fwd	with prSO6658
prSO7362	CAGTTTCCGGAACCCATaataaaacaaaaccagaaaa	gpd2_sj ORF-5'UTR rev to remove N-ternimus PTS2	with prSO7361
prSO7363	ATGGGTTCCGGAAACTG	gpd2_sj ORF after PTS2 fwd	with prSO6658
prSO7526	CTTACCAGCAGCtgcACCaccCGTACTCGTaccTGCGTTgcctgcCGAAAAAGCagcAGAT	gpd2_sj ORF rev to mutagenise PTS2 (L to G and K to A) rev
prSO7525	TgcaGCTGCTGGTAAGCCTATTCGCggCGGTGTCATGGGTTC	gpd2_N ter_5' to mutagenise PTS2 (L to G and K to A) fwd
prSO6911	GTGACTACCTACCTTCTTTCACCACCTGTCTAACGGATACTTACTCAAGCGTGCTTCGGTAGTACAACGTTCCACAGCGAAAgtttagcttgcctcgtc	pex11_sj knock-out fwd
prSO6912	ACTGTAAAATACATGATGTATAGGATATATATATATTCAAATATACTGAACTAAAAATAACGTTTAACGAGGGAATAATACTgatggcggcgttagtat	pex11_sj knock-out rev
prSO7865	TATCCCGGGCCTTCTACCTTTCCA	SmaI_pex5_sj_F1 fwd
prSO7918	GAAAGGATTCtgcTTGACTCTGATATTCCTC	pex5_sj W224A_F1 rev
prSO7919	AGTCAAgcaGAATCTTTTCTTGAAACC	pex5_sj W224A_F2 fwd
prSO7868	TCTGGATCCctccattacaccaagct	BamHI_pex5_sj W224A_F2 rev
prSO7869	ATAGGGCCCaagcacaaagctgttct	ApaI_pex5_sj 3'UTR fwd
prSO7870	GCTCCCGGGtggtacataccatcgtt	SmaI_pex5_sj 3'UTR rev
prSO7337	ATACCCGGGCGACAGAATTTCAATGC	SmaI_tea1_sj C-terminus tagging fwd
prSO7338	GAAGGATCCTGTTTGTTCTTGAGTGAT	BamHI_tea1_sj C-terminus tagging rev
prSO7339	AAAGGGCCCtagtttcgattcttgtctt	ApaI_tea1_sj 3'UTR fwd
prSO7340	ATACCCGggtgctattattcgtgaa	SmaI_tea1_sj 3'UTR rev
prSO9786	ATTCCCGGgtgaactactgcctacga	SmaI_tea1_sj 5'UTR fwd
prSO9787	TACGGATCCAATACCCCTCGAAGGAG	BamHI_tea1(a.a. 1-407)_sj rev

## Sheet: genotyping primers
Primer ID	Sequence	Decription	Note
prSO6593	taccaacaacaaccacat	gpd1_sj 5'end genotyping fwd	sj: S. japonicus
prSO6594	TCATTTGCTCACAAACAC	gpd1_sj 5'end genotyping rev	sp: S. pombe
prSO6595	TCTTTTCACCACTGTCTAC	gpd1_sj 3'end genotyping fwd
prSO6596	gcacagttactcatttcac	gpd1_sj 3'end genotyping rev
prSO6633	gattttgagatagtgtggg	gpd2_sj 5'end genotyping fwd
prSO6634	AATCTCGGTCAACTTCC	gpd2_sj 5'end genotyping rev
prSO6635	TAACGGTCAAAAGTTGC	gpd2_sj 3'end genotyping fwd
prSO6636	agcagttaatacattaccg	gpd2_sj 3'end genotyping rev
prSO6819	ggcaatcttgtaatgct	gpd2_sp 5'end genotyping fwd
prSO6820	GAAAATATCAGGATGAGC	gpd2_sp 5'end genotyping fwd
prSO6821	TTGATGGTCAGAAGTTG	gpd2_sp 3'end genotyping fwd
prSO6822	ctatagccgaacaaatg	gpd2_sp 3'end genotyping rev
prSO7018	ccatctccacatttttag	pex5_sj 5'end genotyping fwd
prSO7019	ATTTGGAAAGGTAGAAGG	pex5_sj 5'end genotyping rev
prSO7020	GAAAGGTTTTGCTTATCG	pex5_sj 3'end genotyping fwd
prSO7021	ggtacataccatcgtttc	pex5_sj 3'end genotyping rev
prSO7456	gagctttaaacaagcag	pex7_sj 5'end genotyping fwd
prSO7457	CAAGGAGTTTTGAGTCAT	pex7_sj 5'end genotyping rev
prSO7458	GAATTTGTTCGAGATGTC	pex7_sj 3'end genotyping fwd
prSO7459	ctgcctttaattcttcg	pex7_sj 3'end genotyping rev
prSO7053	aattagaacgaggaacg	pex3_sj 5'end genotyping fwd
prSO7054	GCAAAGTTCTTCAGAGA	pex3_sj 5'end genotyping rev
prSO7055	GATTTTGATGAAACGAG	pex3_sj 3'end genotyping fwd
prSO7056	tagcttcccttgttcac	pex3_sj 3'end genotyping rev
prSO6917	tttatcagacactcgtcta	pex11_sj 5'end genotyping fwd
prSO6918	tgaacatacTTTGTCACG	pex11_sj 5'end genotyping rev
prSO6919	TGTTCGACTTCGTTGAA	pex11_sj 3'end genotyping fwd
prSO6920	cttaacaagcttcgaaca	pex11_sj 3'end genotyping rev
