# Supplementary material for: Peroxisomal compartmentalization of amino acid biosynthesis reactions imposes an upper limit on compartment size
Source: Nat Commun. 2023 Sep 8;14:5544. doi: 10.1038/s41467-023-41347-x (PMC10491753; doi:10.1038/s41467-023-41347-x)
Supplement: Supplementary file 6 — Supplementary Data 3 [file 41467_2023_41347_MOESM6_ESM.xlsx]

## Sheet: Integrals and nmol
In pink are the integrals (as outputted by MANIC/Gavin) for all the samples. Below them are the integrals of 4 metabolite mixes (MM, green) which are used to calculate the abundances in nmol (purple)
The m/z values used for quantification of each metabolite and the retention times are shown.
Sample legend is provided at the bottom
INTEGRALS
																																													(internal standard)
Metabolite		'Pyruvate'	'Alanine'	'Valine'	'Valine 218'	'Leucine'	'Isoleucine'	'Isoleucine 218'	'Proline'	'Glycine'	'Succinate'	'Fumarate'	'Serine'	'Serine 218'	'Threonine'	'Malate'	'Aspartate'	'Aspartate 232'	'Methionine'	'Methionine 176'	'Cysteine 218'	'Cysteine'	'aKG'	'Glutamate'	'Glutamate 246'	'Phenylalanine'	'Phenylalanine 218'	'Asparagine'	'cis-Aconitate'	'aGP'	'aGP 357'	'3PGA'	'3PGA 357'	'Citrate'	'Ornithine'	'Ru5P'	'R5P'	'Ru5P b'	'Tryptophan'	'G6P'	'6PGA'	'Histidine'	Lysine'	'Glutamine'	'scyllo-Ins'
Mass		174	116	144	218	158	158	218	142	276	247	245	204	218	291	245	334	232	293	176	218	220	304	348	246	192	218	231	375	445	357	459	357	375	174	357	459	357	202	357	357	174	254	347	318
Isotopologue M+n		0	0	0	0	0	0	0	0	0	0	0	0	0	0	0	0	0	0	0	0	0	0	0	0	0	0	0	0	0	0	0	0	0	0	0	0	0	0	0	0	0	0	0	0
Retention time (min)		6.42	7	8.247	8.247	8.876	9.111	9.11	9.2	9.283	9.37	9.735	9.824	9.824	10.1	11.154	11.487	11.487	11.487	11.487	11.849	11.849	12.046	12.47	12.47	12.569	12.588	12.96	13.613	13.716	13.716	14.115	14.115	14.226	14.226	16.47	16.5	16.586	17.383	18.03	18.745	15.113	15.113	13.87	15.9
B2G	'SA220419_3_13.CDF'	111082	236485	34048.9	6466.71	4924.11	8159.42	12031.2	14194.4	48767.3	3595.01	164274	23973.9	12428.9	970.887	7194.39	3552.83	4659.82	5730.96	1794.02	6196.69	10117.1	2946.72	2019.18	5236.61	26077.7	6965.8	3939.09	3674.43	3448.53	14030.2	3291.54	16438.8	3949.73	4320.87	4369.74	8124.39	10535.5	4885.98	7887.64	6447.57	5627.21	9177.12	896.117	8.59298e+07
R65	'SA220419_3_14.CDF'	1.40422e+08	5.02858e+08	1.7996e+08	4.39425e+07	1.46949e+07	5.96535e+07	1.30956e+07	4.2247e+07	5.94693e+07	6.91946e+06	1.68127e+08	6.59723e+07	3.51398e+07	2.48439e+07	4.52774e+07	1.46481e+07	7.4589e+08	5.4957e+06	1.16724e+07	2.26405e+06	2.77649e+06	1.01741e+07	7.11066e+07	9.38314e+08	3.17164e+07	5.55002e+07	2.83718e+07	307890	1.16353e+07	5.40263e+07	1.86099e+07	5.26855e+07	3.91418e+07	1.00528e+08	2.85766e+07	2.85626e+06	1.60202e+08	2.29273e+07	1.51469e+08	2.56456e+07	2.01133e+07	1.22056e+08	5.4585e+07	9.05915e+07
63	'SA220419_3_15.CDF'	1.58244e+08	5.26764e+08	118927124	2.7798e+07	1.06051e+07	2.31052e+07	4.99913e+06	3.44088e+07	4.96955e+07	1.51207e+07	1.69483e+08	1.9566e+07	1.04572e+07	1.04034e+07	50796673	1.46176e+07	8.18676e+08	4.61768e+06	1.4327e+07	2.84946e+06	3.74807e+06	4.28664e+06	4.41019e+07	6.07523e+08	2.80119e+07	4.92433e+07	1.61046e+07	255149	9.81968e+06	4.65726e+07	1.05274e+07	3.13882e+07	3.80015e+07	1.02524e+08	3.64379e+07	4.72853e+06	2.12001e+08	1.89788e+07	1.60499e+08	1.7855e+07	2.53553e+07	2.9068e+07	2.46924e+07	8.61104e+07
62	'SA220419_3_16.CDF'	1.1305e+08	4.82653e+08	1.3695e+08	3.12138e+07	1.1519e+07	2.47588e+07	5.33981e+06	3.18529e+07	4.01501e+07	1.15219e+07	1.48151e+08	1.39971e+07	7.30122e+06	9.66782e+06	4.10691e+07	1.13543e+07	6.05784e+08	3.39362e+06	9.7673e+06	2.37181e+06	3.16316e+06	3.91105e+06	4.18542e+07	5.34139e+08	2.37173e+07	4.11422e+07	1.2859e+07	203357	3.55958e+07	1.69704e+08	1.22131e+07	3.54044e+07	2.80435e+07	4.99087e+07	3.65211e+07	4.76671e+06	2.05149e+08	9.25601e+06	1.43747e+08	1.0003e+07	1.86009e+07	2.09925e+07	1.65077e+07	9.94491e+07
R62	'SA220419_3_17.CDF'	1.65647e+08	4.71257e+08	1.73774e+08	4.07556e+07	7.74624e+06	3.19213e+07	7.00904e+06	1.61709e+07	6.33941e+07	7.4042e+06	1.69712e+08	1.23289e+07	6.57285e+06	3.12078e+06	4.43169e+07	1.06899e+07	6.10134e+08	3.80621e+06	6.72848e+06	1.82395e+06	1.96839e+06	1.11952e+07	7.016e+07	9.45002e+08	2.53513e+07	4.43697e+07	2.70427e+07	319091	8.85508e+06	4.22404e+07	1.23551e+07	3.62785e+07	4.10373e+07	1.10164e+08	3.18678e+07	2.64779e+06	1.77565e+08	2.43385e+07	158748164	2.69783e+07	2.10649e+07	1.36162e+08	4.88984e+07	9.25873e+07
562	'SA220419_3_18.CDF'	1.12399e+08	4.76502e+08	1.69167e+08	3.83464e+07	7.04842e+06	2.42954e+07	5.06532e+06	2.27853e+07	4.95342e+07	4.512e+06	1.52442e+08	9.10593e+06	4.82884e+06	3.17591e+06	3.68397e+07	1.06586e+07	5.87734e+08	3.56606e+06	6.52459e+06	1.66133e+06	1.59139e+06	8.16644e+06	6.39405e+07	9.4748e+08	1.98935e+07	3.42593e+07	3.11531e+07	220484	9.31482e+06	4.3314e+07	8.10586e+06	2.41742e+07	2.31508e+07	1.20384e+08	2.52267e+07	1.78482e+06	1.46823e+08	2.007e+07	1.16668e+08	1.44816e+07	1.66522e+07	1.11101e+08	6.42796e+07	9.13558e+07
561	'SA220419_3_19.CDF'	1.0963e+08	478029304	2.03995e+08	4.8741e+07	8.09032e+06	3.27465e+07	7.19104e+06	3.62999e+07	5.01468e+07	4.60147e+06	1.47824e+08	1.21105e+07	6.56025e+06	6.01487e+06	3.49131e+07	1.14878e+07	6.33394e+08	4.05464e+06	7.2824e+06	1.85793e+06	2.0378e+06	8.84745e+06	6.80714e+07	9.59308e+08	1.93935e+07	3.38356e+07	2.99597e+07	232754	1.0532e+07	4.93588e+07	6.42178e+06	1.94427e+07	20811210	1.15933e+08	2.52001e+07	1.97634e+06	1.40008e+08	1.91254e+07	1.02108e+08	1.29972e+07	1.55129e+07	9.21304e+07	6.3314e+07	8.33901e+07
B1G	'SA220419_3_20.CDF'	101738	397199	47359.9	18791.4	28928.4	14428.2	7135.02	18879	66944	30487.3	914610	58955.8	23985.3	4138.56	28630.3	4813.51	22418.9	11618.3	9032.11	11964.8	15257.4	7491.25	1558.45	13812.6	47078.7	21140.7	19376.9	11730.6	9578.94	25343.8	7057.57	24482.1	5149.72	17983.5	16769.1	10425.4	20698.3	7856.25	22103.9	17397.4	28974.1	22394.2	7443.89	9.20834e+07
R61	'SA220419_3_21.CDF'	1.61993e+08	5.00881e+08	1.60223e+08	3.86682e+07	7.06364e+06	2.51277e+07	5.60239e+06	9.80511e+06	6.42922e+07	7.62492e+06	1.68635e+08	1.1e+07	5.83092e+06	4.64166e+06	4.56763e+07	9.81816e+06	5.5103e+08	3.40404e+06	4.91013e+06	1.99858e+06	2.25223e+06	1.26318e+07	6.66834e+07	9.24014e+08	2.26456e+07	3.99621e+07	2.30035e+07	342740	9.4469e+06	4.59398e+07	1.34056e+07	3.83795e+07	4.50698e+07	1.2347e+08	3.22846e+07	3.28578e+06	1.77622e+08	2.42821e+07	1.52882e+08	2.56305e+07	1.95015e+07	1.29008e+08	4.25778e+07	8.66576e+07
563	'SA220419_3_22.CDF'	1.17651e+08	4.34148e+08	1.88069e+08	4.29361e+07	1.02059e+07	2.14036e+07	4.62988e+06	1.1018e+07	4.72121e+07	4.44043e+06	1.41116e+08	6.51714e+06	3.35903e+06	1.98766e+06	3.77724e+07	7.29224e+06	4.14548e+08	2.3442e+06	4.74899e+06	1.38792e+06	1.18632e+06	5.18458e+06	6.66901e+07	8.89685e+08	1.59923e+07	2.81722e+07	2.79906e+07	209241	7.63936e+06	3.69488e+07	3.25948e+06	1.00462e+07	3.05779e+07	1.41283e+08	2.67279e+07	1.60579e+06	1.47933e+08	2.05306e+07	1.30953e+08	2.52921e+07	1.7257e+07	1.34647e+08	4.82642e+07	8.96131e+07
61	'SA220419_3_23.CDF'	1.37087e+08	5.40119e+08	1.29115e+08	3.05382e+07	1.24629e+07	2.97231e+07	6.57426e+06	3.82843e+07	4.96356e+07	1.4655e+07	1.79339e+08	2.27495e+07	1.2017e+07	1.82537e+07	5.05155e+07	1.4423e+07	7.45212e+08	4.63478e+06	1.44897e+07	2.66832e+06	3.7263e+06	4.96809e+06	5.08554e+07	6.26685e+08	2.88838e+07	5.04254e+07	1.56764e+07	264739	3.27147e+07	1.51577e+08	1.43744e+07	4.13286e+07	3.34646e+07	5.77066e+07	4.29691e+07	5.46897e+06	2.3739e+08	1.57037e+07	1.58218e+08	1.25245e+07	1.9465e+07	2.16072e+07	2.50625e+07	9.76056e+07
R63	'SA220419_3_24.CDF'	8.51322e+07	1.53607e+08	1.0704e+08	2.47293e+07	4.50369e+06	1.10989e+07	2.15235e+06	9.24309e+06	2.94938e+07	3.88553e+06	8.51355e+07	4.42293e+06	2.12009e+06	1.04785e+06	2.42582e+07	2.83723e+06	1.68e+08	995365	3.30419e+06	713828	535795	3.92199e+06	3.57902e+07	4.94401e+08	8.88974e+06	1.54976e+07	1.03612e+07	212298	7.85064e+06	3.73573e+07	2.14557e+06	6.46852e+06	2.71104e+07	7.609e+07	1.96385e+07	1.88653e+06	1.06896e+08	1.00919e+07	1.02864e+08	2.2086e+07	9.66395e+06	9.80501e+07	1.68785e+07	94128760
64	'SA220419_3_25.CDF'	1.45572e+08	4.43627e+08	1.25444e+08	2.93078e+07	8.02537e+06	1.75482e+07	3.91195e+06	3.36383e+07	5.09352e+07	1.5545e+07	1.7009e+08	1.62029e+07	8.42669e+06	7.92315e+06	5.11679e+07	1.34827e+07	7.35962e+08	4.22906e+06	1.2729e+07	2.42204e+06	3.34493e+06	4.00398e+06	4.77452e+07	6.05406e+08	2.80069e+07	4.86448e+07	1.4692e+07	306657	1.09032e+07	50927036	1.06039e+07	3.06691e+07	4.20112e+07	8.73824e+07	3.89944e+07	5.1996e+06	2.21452e+08	1.79064e+07	1.729e+08	2.30259e+07	2.06431e+07	2.55502e+07	1.89842e+07	9.41948e+07
564	'SA220419_3_26.CDF'	1.16242e+08	4.83265e+08	2.00694e+08	4.70312e+07	6.93004e+06	2.79473e+07	6.30619e+06	1.17972e+07	5.22334e+07	4.55573e+06	1.51339e+08	1.15538e+07	6.13145e+06	3.44785e+06	4.038e+07	1.09303e+07	5.89343e+08	3.4799e+06	5.27529e+06	1.7508e+06	1.8705e+06	6.55312e+06	6.48281e+07	9.8572e+08	2.03433e+07	3.53374e+07	3.16813e+07	316693	9.56777e+06	4.47488e+07	9.98485e+06	2.85797e+07	2.78519e+07	1.71174e+08	2.59864e+07	2.06437e+06	1.40404e+08	2.00941e+07	1.3043e+08	2.2154e+07	1.62546e+07	1.26498e+08	6.65442e+07	9.5882e+07
R64	'SA220419_3_27.CDF'	1.72524e+08	5.62673e+08	1.87233e+08	4.32915e+07	8.088e+06	3.347e+07	7.32367e+06	2.55977e+07	6.36131e+07	8.3439e+06	1.63419e+08	1.82952e+07	9.48507e+06	5.36809e+06	4.93084e+07	1.37928e+07	7.63334e+08	4.90416e+06	7.64168e+06	2.3197e+06	2.81362e+06	7.38952e+06	6.38703e+07	1025408993	2.91441e+07	5.04667e+07	2.60622e+07	455651	9.66324e+06	4.54748e+07	5.23328e+06	1.55343e+07	5.04217e+07	1.53154e+08	3.51083e+07	3.05518e+06	1.96351e+08	2.56971e+07	1.66676e+08	4.14609e+07	2.00842e+07	1.52956e+08	4.52418e+07	8.95051e+07
	'SA220419_3_MM_1.CDF'	1.30618e+08	2.32734e+08	2.77324e+08	6.4938e+07	253952969	3.43136e+08	7.93281e+07	3.53347e+08	1.53792e+07	2.98737e+07	1.39007e+08	3.08937e+08	1.65969e+08	5.55718e+07	2.42516e+07	6.02178e+06	3.34859e+08	2.51973e+07	2.34969e+08	1.09036e+08	1.80147e+08	2.17768e+07	1.58833e+07	1.96062e+08	151211303	2.47667e+08	7.57727e+07	3.0524e+07	1.16811e+07	5.42774e+07	4.42907e+07	1.2044e+08	3.6944e+07	8.51283e+07	3.00232e+07	4.28211e+06	5.98705e+07	1.18836e+08	5.72714e+07	2.13219e+07	9.39609e+07	7.11191e+07	2.91047e+06	6.53615e+07
	'SA220419_3_MM_3.CDF'	1.12851e+08	1.88996e+08	2.01415e+08	4.9339e+07	2.06585e+08	2.92227e+08	6.96361e+07	2.87724e+08	1.78664e+07	2.66374e+07	1.23461e+08	2.67572e+08	1.45179e+08	5.00687e+07	2.20423e+07	5.41342e+06	2.99401e+08	2.28786e+07	2.05401e+08	101066261	1.67421e+08	2.00219e+07	1.38187e+07	1.73315e+08	1.33982e+08	221722360	6.45729e+07	2.70267e+07	1.04136e+07	4.78143e+07	4.09188e+07	1.10441e+08	3.30577e+07	7.81495e+07	2.9019e+07	3.90848e+06	5.68889e+07	1.20355e+08	5.04302e+07	1.81583e+07	8.2086e+07	6.64245e+07	2.03858e+06	6.075e+07
	'SA220419_3_MM_4.CDF'	1.31908e+08	2.07752e+08	2.26973e+08	5.40389e+07	2.36316e+08	3.42217e+08	8.0129e+07	3.2705e+08	2.1868e+07	3.06336e+07	1.42581e+08	3.09205e+08	165776777	5.64984e+07	2.5156e+07	6.18631e+06	3.41765e+08	2.54482e+07	232810993	1.08433e+08	1.80834e+08	2.17533e+07	1.54341e+07	1.89906e+08	1.54279e+08	2.5283e+08	6.33467e+07	2.56887e+07	1.21945e+07	5.54237e+07	3.80976e+07	1.07173e+08	3.67765e+07	6.92884e+07	3.43415e+07	4.61552e+06	6.29523e+07	7.52329e+07	5.1892e+07	1.872e+07	5.88856e+07	8.1552e+07	1.1455e+06	7.00295e+07
	'SA220419_3_MM_5.CDF'	1.30641e+08	2.14989e+08	2.33672e+08	5.52497e+07	2.44788e+08	3.34951e+08	7.80359e+07	3.25531e+08	2.13438e+07	3.05615e+07	1.40765e+08	3.06159e+08	1.64084e+08	5.61178e+07	2.54482e+07	6.04107e+06	3.40012e+08	2.55972e+07	2.33985e+08	111742821	1.86518e+08	2.09378e+07	1.54841e+07	191132109	1.53186e+08	2.50649e+08	6.1892e+07	2.42707e+07	1.19575e+07	5.49331e+07	3.06003e+07	9.68334e+07	3.23205e+07	7.00621e+07	3.60057e+07	4.47176e+06	6.52492e+07	6.97365e+07	5.02707e+07	1.76565e+07	5.70658e+07	7.86015e+07	1.05019e+06	6.84497e+07
	Average MM integral	126504223	2.11118e+08	2.34846e+08	5.58914e+07	2.35411e+08	3.28133e+08	76782282	3.23413e+08	1.91144e+07	2.94266e+07	1.36454e+08	297968251	1.60252e+08	5.45642e+07	2.42245e+07	5.91564e+06	3.29009e+08	2.47803e+07	2.26792e+08	1.0757e+08	1.7873e+08	2.11224e+07	1.51551e+07	1.87604e+08	1.48164e+08	2.43217e+08	6.63961e+07	2.68775e+07	1.15617e+07	5.31121e+07	3.84769e+07	1.08722e+08	3.47747e+07	7.56571e+07	3.23473e+07	4.31947e+06	6.12402e+07	9.60401e+07	5.24661e+07	1.89642e+07	7.29996e+07	7.44243e+07	1.78619e+06	6.61477e+07
	nmol in MM	20	5	5	5	5	5	5	5	5	2.5	2.5	5	5	5	2.5	5	5	5	5	5	5	10	5	5	5	5	5	2.5	1	1	5	5	2.5	5	2.5	2.5	2.5	2.5	2.5	5	10	5	5	0.5
	MRRF	0.0478113	0.319162	0.355033	0.0844948	0.355887	0.496061	0.116077	0.488926	0.0288965	0.0889723	0.412573	0.450459	0.242265	0.0824884	0.0732437	0.00894309	0.497386	0.0374621	0.342856	0.16262	0.270198	0.0159661	0.022911	0.283614	0.22399	0.367688	0.100376	0.0812653	0.0873929	0.401466	0.0581681	0.164362	0.105143	0.114376	0.0978034	0.0130601	0.185162	0.290381	0.158633	0.0286694	0.0551793	0.112512	0.00271176	1
ABUNDANCES
		'Pyruvate'	'Alanine'	'Valine'	'Valine 218'	'Leucine'	'Isoleucine'	'Isoleucine 218'	'Proline'	'Glycine'	'Succinate'	'Fumarate'	'Serine'	'Serine 218'	'Threonine'	'Malate'	'Aspartate'	'Aspartate 232'	'Methionine'	'Methionine 176'	'Cysteine 218'	'Cysteine'	'aKG'	'Glutamate'	'Glutamate 246'	'Phenylalanine'	'Phenylalanine 218'	'Asparagine'	'cis-Aconitate'	'aGP'	'aGP 357'	'3PGA'	'3PGA 357'	'Citrate'	'Ornithine'	'Ru5P'	'R5P'	'Ru5P b'	'Tryptophan'	'G6P'	'6PGA'	'Histidine'	Lysine'	'Glutamine'	'scyllo-Ins'
Blank	B2G	0.0270376	0.00862281	0.00111607	0.000890654	0.000161017	0.000191417	0.0012062	0.000337856	0.0196399	0.00047022	0.00463367	0.000619354	0.000597035	0.000136972	0.00114309	0.0046232	0.000109026	0.00178029	6.08936e-05	0.000443447	0.000435741	0.00214781	0.00102562	0.000214872	0.00135486	0.000220469	0.000456693	0.000526189	0.000459212	0.000406697	0.000658522	0.00116392	0.000437164	0.000439635	0.000519945	0.00723938	0.000662152	0.000195812	0.000578641	0.00261717	0.00118679	0.00094921	0.00384744	1
pex5_rescue_5	R65	32.4204	17.3919	5.59527	5.74072	0.455793	1.32744	1.24535	0.953818	22.7175	0.858479	4.49832	1.61666	1.60111	3.32459	6.82376	18.0803	16.5536	1.61936	0.375804	0.153682	0.11343	7.03412	34.2594	36.5202	1.56303	1.6662	3.12012	0.0418219	1.46965	1.48549	3.53159	3.53835	4.10937	9.70204	3.2253	2.41415	9.55052	0.87156	10.54	9.87431	4.02365	11.9748	220.908	1
wt3	63	38.4363	19.1668	3.89007	3.82057	0.346056	0.540902	0.500141	0.81728	19.9718	1.97361	4.77056	0.504419	0.501268	1.46463	8.05396	18.9816	19.1145	1.43145	0.485276	0.203485	0.16109	3.1179	22.3542	24.876	1.4523	1.55529	1.86323	0.0364613	1.30487	1.34718	2.10176	2.21773	4.19727	10.4096	4.32657	4.2046	13.2963	0.759005	11.7496	7.23244	5.33627	3.00026	104.968	1
wt2	62	23.7761	15.2063	3.87875	3.71463	0.325463	0.501873	0.462571	0.655097	13.9714	1.30217	3.61081	0.312451	0.303043	1.17851	5.63825	12.7665	12.2468	0.910897	0.286458	0.146658	0.117717	2.46316	18.3694	18.9377	1.06472	1.12514	1.28819	0.0251625	4.09564	4.25052	2.11126	2.16598	2.68196	4.38774	3.75482	3.67006	11.1408	0.32052	9.11181	3.5084	3.38967	1.87613	61.3744	1
pex5_rescue_2	R62	37.4198	15.9476	5.28647	5.20961	0.235087	0.695015	0.652169	0.357223	23.6948	0.898819	4.44285	0.295609	0.29303	0.408619	6.53503	12.9103	13.2489	1.09736	0.21196	0.12114	0.0786822	7.5732	33.0746	35.9877	1.22241	1.30333	2.90985	0.042409	1.09437	1.13639	2.29409	2.38394	4.2155	10.4029	3.51922	2.18971	10.3575	0.905261	10.8084	10.1635	4.12318	13.0708	193.896	1
pex52	562	25.7334	16.3425	5.21567	4.96773	0.216792	0.536108	0.477666	0.510124	18.764	0.555108	4.04453	0.221275	0.218181	0.421443	5.50566	13.0459	12.9345	1.04198	0.208307	0.111827	0.06447	5.59882	30.549	36.5685	0.972176	1.01991	3.39733	0.0296986	1.16671	1.18098	1.52538	1.60995	2.4102	11.5212	2.82339	1.49594	8.6797	0.756559	8.05048	5.52919	3.30339	10.8089	257.889	1
pex51	561	27.4969	17.961	6.89028	6.91751	0.272609	0.791618	0.742901	0.890324	20.8106	0.620193	4.29666	0.322399	0.324725	0.874418	5.71615	15.4041	15.271	1.29791	0.254711	0.137007	0.0904408	6.64514	35.6293	40.5617	1.03828	1.10352	3.57927	0.0343461	1.44518	1.47435	1.3239	1.41854	2.37358	12.1551	3.08983	1.81469	9.06748	0.78982	7.71883	5.43645	3.37135	9.81948	277.717	1
Blank	B1G	0.0231085	0.013515	0.00144864	0.00241516	0.000882736	0.000315861	0.000667525	0.000419329	0.0251585	0.0037212	0.0240743	0.00142131	0.00107516	0.000544848	0.00424496	0.00584511	0.000489484	0.00336798	0.000286085	0.000799005	0.000613219	0.00509534	0.000738699	0.000528892	0.00228252	0.000624393	0.0020964	0.00156759	0.00119031	0.000685553	0.00131762	0.00161758	0.000531892	0.00170748	0.00186198	0.00866892	0.00121395	0.00029381	0.00151319	0.00658997	0.00570234	0.0021615	0.0299118	1
pex5_rescue_1	R61	39.0983	18.11	5.20775	5.28101	0.22904	0.584535	0.556956	0.231421	25.6748	0.988949	4.71672	0.281794	0.277741	0.649343	7.19637	12.6688	12.7842	1.04856	0.165262	0.141821	0.0961888	9.12972	33.5867	37.5963	1.16667	1.25419	2.6446	0.0486691	1.2474	1.32049	2.65948	2.69457	4.94653	12.4572	3.80921	2.90326	11.0697	0.964964	11.1213	10.3165	4.07836	13.2315	179.893	1
pex53	563	27.4596	15.1794	5.91123	5.67049	0.320012	0.481481	0.445094	0.251472	18.2321	0.556928	3.81683	0.161447	0.154722	0.268892	5.75482	9.09917	9.30056	0.698282	0.154567	0.0952397	0.0489946	3.62361	32.4823	35.0056	0.796728	0.855006	3.1118	0.0287323	0.975459	1.02702	0.625304	0.682066	3.24533	13.7842	3.04958	1.37205	8.91541	0.788974	9.21192	9.8445	3.48993	13.3544	197.466	1
wt1	61	29.3758	17.3382	3.72593	3.70286	0.358785	0.613881	0.580264	0.802239	17.5984	1.68754	4.45349	0.517419	0.508194	2.26717	7.06609	16.5231	15.3501	1.26754	0.432984	0.168108	0.141293	3.18797	22.7415	22.6385	1.32114	1.40506	1.60009	0.0333763	3.83523	3.86822	2.5318	2.57616	3.26087	5.16911	4.50119	4.29027	13.1352	0.554064	10.2185	4.47575	3.61412	1.96754	94.106	1
pex5_rescue_3	R63	18.9165	5.11304	3.20299	3.10927	0.134442	0.237697	0.19699	0.200841	10.8434	0.463951	2.19224	0.104312	0.09297	0.134953	3.51857	3.37042	3.58834	0.282272	0.102384	0.0466333	0.0210666	2.60966	16.5958	18.5195	0.421636	0.447777	1.09663	0.0277535	0.954348	0.988564	0.391864	0.4181	2.73927	7.06757	2.1332	1.5346	6.13319	0.369217	6.88883	8.1842	1.86061	9.25817	66.0663	1
wt4	64	32.3236	14.7564	3.75107	3.68236	0.239401	0.375553	0.357783	0.730406	18.7131	1.85485	4.37675	0.381865	0.369267	1.01971	7.41653	16.0052	15.7085	1.19846	0.394145	0.158118	0.131425	2.66235	22.1238	22.6617	1.32742	1.40453	1.55392	0.040061	1.32449	1.34671	1.93532	1.98094	4.2419	8.11077	4.23273	4.22666	12.697	0.654655	11.5711	8.52649	3.97166	2.41083	73.8097	1
pex54	564	25.3568	15.792	5.89562	5.80521	0.203089	0.58758	0.566609	0.251652	18.8524	0.534031	3.82572	0.267506	0.263959	0.435931	5.74987	12.747	12.3577	0.968805	0.160471	0.112286	0.0722002	4.28067	29.5109	36.2484	0.947228	1.00235	3.29183	0.040644	1.14182	1.16251	1.79027	1.8135	2.76273	15.6087	2.77112	1.64856	7.90841	0.72171	8.57525	8.05927	3.0723	11.7259	253.958	1
pex5_rescue_4	R64	40.3153	19.6969	5.89204	5.72432	0.253911	0.753828	0.704911	0.584939	24.5954	1.04777	4.42542	0.453768	0.437424	0.727074	7.52147	17.2313	17.1464	1.4626	0.249017	0.159371	0.116341	5.17093	31.1464	40.3945	1.4537	1.53348	2.90091	0.062644	1.23537	1.26553	1.00517	1.05595	5.35786	14.9605	4.01058	2.61363	11.8476	0.988708	11.739	16.1574	4.0666	15.1886	185.022	1
Sample legend:
wt1	61
wt2	62
wt3	63
wt4	64
pex51	561
pex52	562
pex53	563
pex54	564
pex5_rescue_1	R61
pex5_rescue_2	R62
pex5_rescue_3	R63
pex5_rescue_4	R64
pex5_rescue_5	R65
Blank	B1G
Blank	B2G
