# Supplementary material for: Peroxisomal compartmentalization of amino acid biosynthesis reactions imposes an upper limit on compartment size
Source: Nat Commun. 2023 Sep 8;14:5544. doi: 10.1038/s41467-023-41347-x (PMC10491753; doi:10.1038/s41467-023-41347-x)
Supplement: Supplementary file 8 — Source Data [file 41467_2023_41347_MOESM8_ESM.xlsx]

## Sheet: Figure 1c
cell roundness
wild type_yes_rep1	wild type_yes_rep2	wild type_yes_rep3	wild type_emm7h_rep1	wild type_emm7h_rep2	wild type_emm7h_rep3	gpd2Δ_yes_rep1	gpd2Δ_yes_rep2	gpd2Δ_yes_rep3	gpd2Δ_emm7h_rep1	gpd2Δ_emm7h_rep2	gpd2Δ_emm7h_rep3	gpd1Δ_yes_rep1	gpd1Δ_yes_rep2	gpd1Δ_yes_rep3
0.48	0.651	0.566	0.584	0.455	0.427	0.539	0.689	0.641	0.535	0.842	0.597	0.631	0.487	0.476
0.345	0.717	0.439	0.513	0.711	0.493	0.634	0.603	0.632	0.721	0.779	0.627	0.619	0.639	0.464
0.585	0.398	0.349	0.5	0.5	0.51	0.495	0.725	0.475	0.887	0.32	0.593	0.615	0.645	0.439
0.5	0.426	0.407	0.503	0.48	0.635	0.295	0.611	0.528	0.802	0.839	0.662	0.539	0.531	0.702
0.394	0.431	0.574	0.611	0.535	0.575	0.602	0.524	0.503	0.863	0.835	0.781	0.702	0.439	0.567
0.653	0.697	0.354	0.545	0.53	0.461	0.617	0.646	0.472	0.918	0.858	0.652	0.447	0.552	0.4
0.325	0.654	0.597	0.534	0.807	0.794	0.347	0.563	0.491	0.465	0.782	0.945	0.692	0.57	0.595
0.694	0.644	0.561	0.418	0.604	0.393	0.516	0.723	0.534	0.691	0.932	0.756	0.531	0.46	0.554
0.638	0.414	0.563	0.726	0.465	0.381	0.42	0.742	0.487	0.808	0.804	0.857	0.478	0.539	0.751
0.446	0.556	0.653	0.503	0.684	0.454	0.552	0.509	0.482	0.775	0.905	0.651	0.472	0.779	0.551
0.707	0.55	0.46	0.378	0.952	0.402	0.441	0.376	0.405	0.933	0.93	0.674	0.429	0.442	0.651
0.436	0.486	0.521	0.496	0.305	0.589	0.4	0.542	0.457	0.783	0.574	0.892	0.399	0.693	0.704
0.593	0.527	0.403	0.425	0.351	0.81	0.54	0.642	0.442	0.962	0.891	0.708	0.492	0.774	0.629
0.39	0.549	0.684	0.444	0.686	0.405	0.469	0.555	0.501	0.619	0.907	0.621	0.397	0.909	0.702
0.583	0.434	0.393	0.507	0.693	0.658	0.337	0.605	0.501	0.933	0.855	0.721	0.469	0.518	0.636
0.438	0.496	0.626	0.607	0.663	0.475	0.494	0.643	0.393	0.83	0.809	0.989	0.568	0.585	0.615
0.532	0.365	0.524	0.61	0.535	0.4	0.48	0.415	0.624	0.94	0.864	0.73	0.405	0.725	0.629
0.487	0.535	0.375	0.366	0.519	0.51	0.601	0.64	0.343	0.752	0.919	0.536	0.353	0.748	0.557
0.455	0.391	0.526	0.45	0.598	0.513	0.376	0.692	0.385	0.885	0.744	0.585	0.536	0.632	0.383
0.652	0.718	0.458	0.563	0.762	0.792	0.351	0.448	0.538	0.84	0.924	0.648	0.586	0.498	0.567
0.575	0.506	0.429	0.649	0.53	0.501	0.362	0.563	0.588	0.873	0.882	0.619	0.639	0.581	0.635
0.495	0.446	0.416	0.573	0.64	0.622	0.477	0.424	0.544	0.886	0.87	0.644	0.414	0.836	0.702
0.589	0.548	0.432	0.457	0.426	0.458	0.54	0.487	0.374	0.938	0.847	0.57	0.411	0.71	0.802
0.403	0.384	0.42	0.895	0.439	0.397	0.237	0.482	0.582	0.758	0.813	0.565	0.544	0.6	0.603
0.606	0.554	0.544	0.456	0.401	0.749	0.456	0.565	0.334	0.888	0.847	0.709	0.442	0.426	0.536
0.397	0.551	0.346	0.644	0.565	0.728	0.473	0.576	0.636	0.829	0.75	0.728	0.616	0.757	0.494
0.419	0.655	0.371	0.622	0.395	0.461	0.402	0.456	0.609	0.916	0.807	0.847	0.581	0.513	0.435
0.459	0.431	0.39	0.498	0.664	0.594	0.532	0.838	0.35	0.775	0.926	0.613	0.47	0.727	0.451
0.33	0.418		0.332	0.624	0.692	0.449	0.492	0.403	0.742	0.939	0.802	0.618	0.691	0.538
0.413	0.414	0.481	0.656	0.439	0.621	0.543	0.533	0.372	0.713	0.903	0.671	0.503	0.515	0.636
0.491	0.451	0.379	0.437	0.618	0.584	0.477	0.429	0.484	0.88	0.952	0.665	0.619	0.66	0.792
0.499	0.45	0.453	0.488	0.333	0.445	0.52	0.57	0.481	0.724	0.88	0.771	0.512	0.465	0.627
0.405	0.642	0.379	0.703	0.358	0.513	0.487	0.733	0.34	0.882	0.87	0.947	0.346	0.596	0.556
0.55	0.606	0.664	0.491	0.518	0.381	0.654	0.441	0.392	0.808	0.737	0.706	0.528	0.611	0.653
0.406	0.354	0.376	0.497	0.679	0.662	0.492	0.614	0.387	0.771	0.898	0.608	0.412	0.522	0.697
0.324	0.424	0.407	0.496	0.497	0.63	0.528	0.512	0.388	0.813	0.843	0.883	0.524	0.737	0.451
0.553	0.368	0.767	0.42	0.411	0.341	0.369	0.431	0.514	0.707	0.875	0.668	0.351	0.682	0.939
0.381	0.751	0.637	0.447	0.392	0.394	0.482	0.411	0.661	0.948	0.928	0.795	0.433	0.496	0.468
0.327	0.299	0.401	0.437	0.413	0.352	0.378	0.626	0.536	0.798	0.941	0.926	0.769	0.506	0.562
0.589	0.319	0.624	0.49	0.585	0.345	0.371	0.3	0.517	0.915	0.787	0.873	0.51	0.738	0.784
0.528	0.412	0.412	0.496	0.576	0.467	0.31	0.662	0.523	0.9	0.937	0.821	0.317	0.487	0.795
0.565	0.657	0.487	0.269	0.427	0.506	0.502	0.567	0.598	0.643	0.75	0.861	0.667	0.468	0.806
0.469	0.538	0.412	0.351	0.633	0.578	0.451	0.37	0.456	0.759	0.793	0.684	0.422	0.474	0.444
0.492	0.596	0.352	0.492	0.305	0.494	0.438	0.362	0.529	0.952	0.938	0.855	0.768	0.643	0.473
0.49	0.472	0.506	0.426	0.521	0.362	0.541	0.378	0.531	0.848	0.794	0.744	0.476		0.83
0.408	0.381	0.511		0.389	0.454	0.396	0.426	0.56	0.923	0.942	0.864	0.619	0.596	0.458
0.427	0.755	0.398	0.577	0.324	0.457	0.573	0.633	0.481	0.856	0.806	0.661	0.555	0.558	0.632
0.355	0.332	0.535	0.609	0.413	0.394	0.338	0.356	0.528	0.956	0.786	0.6	0.721	0.537	0.661
0.356	0.38	0.704	0.359	0.545	0.346	0.479	0.472	0.527	0.512	0.705	0.646	0.726	0.566	0.522
0.732	0.72	0.443	0.748	0.516	0.447	0.497	0.508	0.539	0.698	0.869	0.979	0.427	0.597	0.69
0.534	0.521	0.611	0.383	0.428	0.338	0.518	0.615	0.524	0.854	0.946	0.88	0.468	0.836	0.89
0.304	0.604	0.361	0.796	0.19	0.507	0.387	0.423		0.794	0.961	0.646	0.453	0.82	0.537
0.542	0.45	0.484	0.393	0.488	0.37	0.603	0.5	0.552	0.706	0.848	0.671	0.441	0.702	0.605
0.518	0.45	0.651	0.475	0.648		0.302	0.539	0.644	0.862	0.861	0.535	0.461	0.546	0.757
0.695	0.67	0.395	0.71	0.367	0.622	0.392	0.338	0.507	0.863	0.759	0.73	0.44	0.74	0.637
0.403	0.436	0.727	0.862	0.447	0.473	0.538	0.558	0.495	0.91	0.871	0.649	0.456	0.705	0.608
0.502	0.395	0.38	0.656	0.323	0.523	0.372	0.486	0.598	0.746	0.871	0.669	0.506	0.833	0.918
0.419	0.549	0.426	0.667	0.427	0.508	0.33	0.474	0.478	0.826	0.757	0.534	0.399	0.899	0.679
0.429	0.412	0.343	0.529	0.607	0.552	0.375	0.458	0.479	0.951	0.89	0.704	0.481	0.792	0.394
0.503	0.606	0.27	0.352	0.352	0.415	0.265	0.414	0.538	0.875	0.791	0.897	0.483	0.662	0.576
0.4	0.376	0.372	0.512	0.337	0.472	0.276	0.421	0.529	0.926	0.942	0.712	0.43	0.792	0.482
0.444	0.342	0.6	0.533	0.409	0.493	0.355	0.418	0.683	0.851	0.893	0.727	0.395	0.625	0.614
0.432	0.477	0.519	0.602	0.466	0.523	0.532	0.425	0.626	0.706	0.788	0.772	0.414	0.583	0.622
0.359	0.367	0.538	0.375	0.306	0.468	0.33	0.496	0.351	0.776	0.878	0.932	0.326	0.435	0.757
0.379	0.544	0.699	0.473	0.436	0.68	0.335	0.452	0.535	0.924	0.427	0.695	0.426	0.618	0.877
0.356	0.522	0.318	0.468	0.409	0.668	0.452	0.408	0.508	0.745	0.851	0.592	0.367	0.775	0.506
0.513	0.393	0.614	0.355	0.302	0.517	0.468	0.442	0.452	0.856	0.829	0.943	0.25	0.732	0.547
0.432	0.389	0.342	0.528	0.331	0.401	0.306	0.575	0.39	0.794	0.823	0.7	0.262	0.598	0.605
0.498		0.466	0.501	0.334	0.48	0.335	0.377	0.437	0.881	0.829	0.742	0.256	0.699	0.46
0.672	0.572	0.31	0.86	0.431	0.605	0.445	0.498	0.49	0.86	0.846	0.927	0.617	0.525	0.411
0.319	0.438	0.359	0.716	0.331	0.759		0.418	0.623	0.7	0.843	0.653	0.293	0.459	0.474
0.419	0.55	0.369	0.702	0.387	0.609	0.397	0.305	0.479	0.852	0.841	0.804	0.479	0.561	0.499
0.258	0.437		0.376	0.278	0.426	0.506	0.346	0.387	0.684	0.879	0.654	0.539	0.59	0.624
0.345	0.413	0.44	0.952	0.397	0.43	0.281	0.397	0.544	0.869	0.801	0.916		0.436	0.547
0.331	0.499	0.42	0.433	0.39	0.403	0.537	0.384	0.35	0.726	0.788	0.672	0.673	0.68	0.636
0.367	0.515	0.394	0.37	0.345	0.551	0.391		0.45	0.904	0.916	0.749	0.828	0.564	0.562
0.613	0.524	0.369	0.406	0.368	0.523	0.601	0.483	0.407	0.772	0.935	0.661	0.403	0.555	0.646
0.562	0.439	0.348	0.387	0.371	0.335	0.586	0.485	0.398	0.791	0.904	0.796	0.502	0.389	0.509
0.422	0.375	0.406	0.524	0.47	0.5	0.541	0.445	0.487	0.568	0.683	0.582	0.65	0.584	0.623
0.237	0.438	0.365	0.517	0.397	0.636	0.399	0.622	0.519	0.789	0.927	0.675	0.684	0.554
0.428	0.625	0.425	0.442	0.595	0.484	0.499	0.546	0.453	0.642	0.77	0.742	0.604	0.707	0.776
0.287	0.552	0.41	0.89	0.444	0.463	0.49	0.565	0.402	0.787	0.862	0.71	0.492	0.747	0.726
0.515	0.778	0.458	0.642	0.429	0.794	0.493	0.552	0.428	0.724	0.784	0.684	0.469	0.765	0.7
0.263	0.747	0.4	0.423	0.392	0.604	0.519	0.73	0.664	0.961	0.838	0.667	0.404	0.774	0.427
0.287	0.362	0.402	0.789		0.528	0.562	0.418	0.399	0.874	0.883	0.737	0.371	0.793	0.677
	0.371	0.462	0.575	0.35	0.463	0.456	0.576	0.344	0.876	0.888	0.593	0.471	0.573	0.471
0.577	0.649	0.377	0.56	0.641	0.687	0.261	0.586	0.6	0.768	0.875	0.708	0.394	0.529	0.633
0.538	0.479	0.503	0.503	0.533	0.582	0.44	0.486	0.357	0.933	0.844	0.945	0.466	0.511	0.496
0.33	0.478	0.78	0.463	0.624	0.648	0.372	0.611	0.447	0.924	0.868	0.556	0.383	0.639	0.567
0.418	0.504	0.369	0.527	0.652	0.556	0.285	0.426	0.432	0.819	0.735	0.938	0.267	0.565	0.759
0.626	0.4	0.635	0.576	0.567	0.538	0.661	0.608	0.598	0.792	0.753	0.743	0.43	0.413	0.58
0.285	0.522	0.706	0.547	0.429	0.539	0.45	0.507	0.402	0.905	0.779	0.908	0.507	0.598	0.646
0.528	0.393	0.591	0.448	0.319	0.428	0.354	0.713	0.485	0.84	0.952	0.882	0.431	0.547	0.295
0.495	0.389	0.398	0.459	0.641	0.444	0.459	0.582	0.462	0.873	0.861	0.618	0.452	0.465	0.487
0.322	0.757	0.524	0.398	0.602	0.343	0.472	0.477	0.376	0.897	0.787	0.934	0.456	0.596	0.577
0.332	0.841	0.625	0.389	0.509	0.593	0.716	0.423	0.517	0.459	0.88	0.598	0.6	0.557	0.698
0.322	0.826	0.312	0.261	0.38	0.399	0.341	0.432	0.316	0.773	0.872	0.75	0.608	0.537	0.722
0.321	0.704	0.308	0.437	0.498	0.31	0.564	0.379	0.688	0.841	0.687	0.821	0.407	0.709	0.837
0.362	0.333	0.599	0.39	0.672	0.442	0.585	0.404	0.314	0.869	0.853	0.971	0.457	0.862	0.641
0.555	0.397	0.533	0.371	0.834	0.339	0.493	0.492	0.819	0.801	0.868	0.955	0.447	0.893	0.79
0.331	0.382	0.342	0.379	0.72	0.449	0.33	0.464	0.373	0.893	0.811	0.62	0.607	0.79	0.511
0.552	0.308	0.345		0.453	0.586	0.578	0.703	0.531	0.613	0.908	0.722	0.423	0.673	0.695
0.436	0.39	0.532	0.45	0.702	0.481	0.476	0.355	0.929	0.642	0.834	0.633	0.514	0.76	0.786
0.378	0.423	0.474	0.579	0.464	0.631	0.592	0.417	0.702	0.738	0.761	0.949	0.56	0.482	0.535
0.542	0.402	0.655	0.502	0.608	0.476	0.353	0.559	0.458	0.972	0.77	0.587	0.256	0.713	0.506
0.394	0.475	0.348	0.423	0.359	0.513	0.359	0.437	0.493	0.731	0.682	0.961	0.617	0.436	0.716
0.443	0.399	0.392	0.453	0.553	0.479	0.355	0.675	0.346	0.835	0.831	0.537	0.325	0.673	0.678
0.593	0.476	0.653	0.659	0.495	0.375	0.518	0.527	0.46	0.94	0.761	0.87	0.647	0.545	0.587
0.659	0.374	0.36	0.661	0.35	0.425	0.565	0.601	0.244	0.882		0.68	0.621	0.61	0.428
0.36	0.692	0.701	0.45	0.28	0.297	0.337	0.642	0.506	0.867	0.937	0.48	0.308	0.561	0.569
0.385	0.608	0.674	0.444	0.306	0.315	0.582	0.504	0.461	0.922	0.984	0.638	0.383	0.604	0.533
0.731	0.382	0.569	0.347	0.368	0.432	0.467	0.483	0.412	0.836	0.761	0.794	0.504		0.414
0.287	0.342	0.349	0.365	0.393	0.34	0.344	0.613	0.363		0.727	0.644	0.505	0.815	0.551
0.357	0.692	0.298	0.465	0.426	0.321	0.605	0.634	0.361	0.972	0.957	0.72	0.619	0.485	0.535
0.536	0.719	0.571	0.534	0.394	0.372	0.327	0.619	0.338	0.696	0.857	0.663	0.639	0.628	0.738
0.438	0.606	0.707	0.711	0.453	0.341	0.585	0.464	0.333	0.879	0.699	0.517	0.391	0.773	0.495
0.421	0.909	0.639	0.464	0.406	0.394	0.508	0.576	0.34	0.842	0.658	0.76	0.513	0.53	0.801
0.546	0.528	0.319	0.637	0.574	0.46	0.59	0.51	0.38	0.798	0.997	0.553	0.613	0.659	0.672
0.456	0.481	0.456	0.593	0.323		0.508	0.423	0.35	0.78	0.932	0.741	0.607	0.556	0.405
0.565	0.396	0.503	0.656	0.673	0.569	0.408	0.499	0.435	0.905	0.901	0.568	0.578	0.541	0.496
0.519	0.384	0.67	0.421	0.429	0.553	0.299	0.599	0.316	0.918	0.839	0.516	0.613	0.484	0.576
0.402	0.383	0.535	0.736	0.441	0.52	0.642	0.576	0.354	0.755	0.91	0.802	0.485	0.555	0.52
0.49	0.334	0.428	0.589	0.601	0.482	0.59	0.484	0.333	0.797	0.858	0.679	0.508	0.659	0.771
0.43	0.382	0.517	0.634	0.575	0.383	0.344	0.358	0.333	0.979	0.845	0.789	0.439	0.781	0.683
0.583	0.4	0.593	0.682	0.407	0.553	0.391	0.732	0.443	0.904	0.832	0.627	0.54	0.513	0.868
0.357		0.665	0.643	0.574	0.464	0.419	0.596	0.336	0.745	0.78	0.814	0.557	0.717	0.444
0.344	0.502	0.65	0.647	0.353	0.466	0.403	0.704	0.388	0.899	0.85	0.781	0.364	0.691	0.679
0.437	0.495	0.387	0.387	0.453	0.422	0.318	0.604	0.363	0.842	0.706	0.583	0.575	0.575	0.679
0.454	0.622	0.37	0.661	0.386	0.468	0.437	0.511	0.385	0.796	0.731	0.51	0.513	0.52	0.773
0.523	0.579	0.346	0.495	0.351	0.465	0.452	0.521	0.385	0.774	0.811	0.67	0.477	0.631	0.91
0.715	0.373	0.322	0.398	0.413	0.366	0.377	0.667	0.516	0.967	0.695	0.557	0.51	0.541	0.804
0.429	0.749	0.593	0.41	0.286	0.488	0.486	0.61	0.514	0.79	0.782	0.687	0.512	0.69	0.581
0.334	0.259	0.373	0.67	0.509	0.431	0.44	0.477		0.717	0.541	0.65	0.662	0.694	0.454
0.483	0.522	0.327	0.611	0.314	0.669	0.439	0.649	0.334	0.904	0.769	0.618	0.32	0.626	0.489
0.454	0.578	0.342	0.455	0.31	0.333	0.433	0.583	0.406	0.877	0.677	0.503	0.404	0.566	0.408
0.378	0.533	0.324	0.351	0.463	0.667	0.363	0.566	0.473	0.986	0.708	0.58	0.513	0.774	0.639
0.4	0.391	0.372	0.614	0.208	0.722	0.388	0.575	0.443	0.809	0.713	0.521	0.389	0.718	0.507
0.655	0.559	0.355	0.401	0.367	0.665	0.725	0.464	0.38	0.847	0.702	0.608	0.337	0.531	0.525
0.442	0.622	0.434	0.476	0.273	0.36	0.457	0.711	0.436	0.88	0.816	0.609	0.338	0.704	0.583
0.299	0.48	0.335	0.377	0.282	0.631	0.412	0.646	0.407	0.709	0.8	0.554	0.28	0.574	0.739
0.562	0.615	0.313	0.426	0.289	0.575	0.335	0.492	0.488	0.915	0.709	0.647	0.621	0.793	0.791
0.528	0.487	0.334	0.46	0.3	0.472	0.322	0.39	0.511	0.8	0.865	0.561	0.587	0.524	0.324
0.4	0.429	0.36	0.539	0.263	0.588	0.303	0.59	0.413	0.804	0.848	0.715	0.398	0.597	0.4
0.505	0.481		0.437	0.336	0.401	0.293	0.343	0.451	0.886	0.974	0.539	0.53	0.585	0.401
0.541	0.491	0.512	0.444		0.543	0.295	0.439	0.415	0.937	0.84	0.857	0.377	0.434	0.37
0.307	0.486	0.414	0.373		0.703	0.32	0.387	0.436	0.822	0.78	0.742	0.305	0.542
0.494	0.519	0.321	0.343		0.429	0.293	0.442	0.395	0.812	0.865	0.58	0.433	0.436	0.593
0.292	0.438	0.338	0.343		0.435	0.636	0.538	0.534	0.953	0.886	0.873	0.39	0.625	0.791
0.288	0.454	0.389	0.391		0.596	0.408	0.5	0.383	0.554	0.919		0.259	0.662	0.861
0.305	0.427	0.408	0.378		0.508	0.427	0.755	0.72	0.942	0.854	0.948	0.378	0.655	0.467
0.331	0.472	0.381	0.564		0.664	0.353	0.504	0.72	0.443	0.76	0.808	0.36	0.769	0.519
0.399	0.559	0.458	0.502		0.58	0.284	0.487	0.555	0.846	0.786	0.851	0.258	0.677	0.67
0.368	0.705	0.342			0.445	0.34	0.701	0.576	0.956	0.848	0.513	0.271	0.705	0.611
0.306	0.448	0.379			0.726	0.219	0.384	0.595	0.857	0.919	0.889	0.588	0.686	0.459
0.333	0.486	0.467			0.367		0.484	0.384	0.821	0.704	0.727	0.399	0.622	0.454
0.321	0.488	0.532			0.448		0.407	0.34	0.85	0.615	0.78	0.482	0.695	0.471
0.489	0.398	0.374			0.508		0.644	0.406	0.881	0.953	0.75	0.571	0.648	0.799
0.314	0.774	0.305			0.568		0.574	0.796	0.859	0.847	0.879		0.633	0.448
0.336	0.392	0.337			0.65		0.623	0.501	0.904	0.776	0.792	0.818	0.424	0.351
0.298	0.417	0.51			0.434		0.328	0.532	0.911	0.815	0.8	0.633	0.744	0.576
0.305	0.366	0.543			0.709		0.381	0.863	0.825	0.726	0.616	0.431	0.559	0.646
0.437	0.377	0.512			0.588			0.67	0.725	0.893	0.812	0.621	0.62	0.671
0.426	0.366	0.51			0.519			0.511	0.932	0.813	0.898	0.448	0.575	0.353
0.397	0.463	0.57			0.614			0.435	0.902	0.735	0.707	0.66	0.393	0.53
0.299	0.349	0.504			0.46			0.7	0.787	0.699	0.711	0.4		0.548
0.336	0.394	0.608			0.297			0.51	0.809	0.948	0.819	0.582	0.509	0.724
0.368	0.542	0.544			0.301			0.608	0.882	0.783	0.777	0.563	0.596	0.603
0.322	0.574	0.55			0.505			0.579	0.82	0.882	0.803	0.436	0.725	0.606
0.249	0.533	0.56			0.381			0.466	0.84	0.861	0.601	0.723	0.652	0.661
0.571	0.359	0.572			0.399			0.555	0.491	0.782	0.738	0.387	0.562	0.509
0.509	0.446	0.712			0.472			0.98	0.856	0.923	0.611	0.39	0.729	0.496
0.381	0.463	0.49			0.376			0.723	0.823	0.795	0.879	0.347	0.738	0.574
0.344	0.541				0.396			0.485	0.682	0.893	0.588	0.633	0.581	0.535
0.381	0.377				0.353			0.471	0.687	0.742	0.526	0.403	0.625	0.661
0.337	0.589				0.435			0.806	0.84	0.982	0.767	0.38	0.592	0.59
0.37	0.581				0.365			0.727	0.805	0.866	0.586	0.656	0.68	0.777
0.658	0.522				0.335			0.433	0.792	0.864	0.566	0.678	0.763	0.746
0.305	0.521				0.446			0.638	0.845	0.928	0.645	0.657	0.554	0.73
0.299	0.568				0.38			0.448	0.882	0.929	0.581	0.37	0.808	0.612
0.544	0.558				0.377			0.404	0.897	0.818	0.726	0.548	0.633	0.541
	0.595				0.307			0.303	0.732	0.859	0.625	0.728	0.732	0.571
	0.584				0.374			0.381	0.85	0.901	0.898	0.564	0.837	0.704
	0.341				0.439			0.415	0.774	0.957	0.879	0.504	0.498	0.708
	0.566				0.492			0.343	0.634	0.782	0.539	0.725	0.633	0.601
	0.373				0.392				0.803	0.926	0.924	0.614	0.421	0.572
	0.335			0.891				0.631	0.91	0.989	0.763	0.591	0.506	0.683
	0.319			0.854				0.491	0.668	0.875	0.726	0.423	0.825	0.309
				0.807				0.506	0.912	0.675	0.775	0.504	0.584	0.704
				0.513				0.324	0.66	0.882	0.899	0.58	0.525	0.659
				0.628				0.274	0.895	0.804	0.668	0.753	0.645	0.593
				0.783				0.477	0.911	0.82	0.705	0.323	0.548	0.408
				0.722				0.351	0.942	0.932	0.825	0.544	0.804	0.523
				0.699				0.361	0.929	0.819	0.816	0.506	0.608	0.608
				0.517				0.438	0.951	0.785	0.439	0.444	0.553	0.713
				0.374				0.465	0.854	0.655	0.799	0.571	0.806	0.706
				0.41				0.379	0.685	0.772	0.874	0.408	0.617	0.592
				0.457				0.424	0.914	0.918	0.702	0.535	0.625	0.437
				0.382				0.353	0.871	0.661	0.955	0.461	0.526	0.621
				0.382				0.332	0.944	0.859	0.732	0.638	0.904	0.752
				0.412				0.438	0.933	0.683	0.826	0.449	0.735	0.601
				0.484				0.376	0.912	0.783	0.844	0.495	0.517	0.637
				0.331				0.421	0.837	0.918	0.724	0.544	0.517	0.556
				0.385				0.345	0.875	0.673	0.693	0.792	0.713	0.491
				0.332				0.34	0.786	0.819	0.757	0.38	0.598	0.503
								0.408	0.805	0.963	0.668	0.515	0.419	0.76
								0.393	0.907	0.779	0.852	0.41	0.691	0.517
								0.443	0.86	0.954	0.653	0.439	0.68	0.775
								0.393	0.939	0.797	0.606	0.39	0.584	0.505
								0.342	0.916	0.745	0.614	0.45	0.701	0.672
								0.447	0.832		0.83	0.388	0.531	0.601
								0.411	0.896	0.708	0.817	0.39	0.465	0.592
								0.419	0.874	0.829	0.773	0.415	0.787	0.422
								0.317	0.838	0.774	0.599	0.497	0.48	0.553
								0.345	0.746	0.615	0.89	0.471	0.816	0.578
								0.342	0.822	0.907	0.609	0.423	0.831	0.606
								0.336	0.77	0.699	0.745	0.41	0.558	0.588
								0.449	0.915	0.937	0.877	0.418	0.581	0.595
								0.39	0.871	0.817	0.917	0.471	0.619	0.511
								0.285	0.939	0.826	0.742	0.602	0.78	0.639
								0.336	0.944	0.75	0.721	0.615	0.845	0.61
								0.348	0.87	0.792	0.754	0.327	0.548	0.579
								0.309	0.799	0.643	0.806	0.468	0.733	0.571
									0.733	0.775	0.665	0.434	0.831	0.645
									0.847	0.68	0.672	0.576	0.671	0.42
									0.956	0.822	0.911	0.41	0.769	0.698
									0.902	0.914	0.694	0.559	0.689	0.493
									0.801	0.901	0.929	0.567	0.636	0.559
									0.923	0.895	0.854	0.281	0.804	0.535
									0.899	0.932	0.805	0.355	0.653	0.562
									0.742	0.761	0.697	0.337	0.66	0.798
									0.808	0.875	0.91	0.366	0.832	0.587
										0.938	0.802	0.433	0.765	0.535
										0.766	0.807	0.382	0.625	0.43
										0.733	0.973	0.428	0.852	0.623
										0.84	0.747	0.57	0.918	0.958
										0.889	0.866	0.365	0.704	0.785
										0.929	0.904	0.383	0.754	0.78
										0.781	0.885	0.369	0.561	0.433
										0.738	0.838	0.372	0.651	0.336
										0.798	0.692	0.34	0.774	0.519
										0.872	0.864	0.337	0.696	0.693
										0.752	0.656		0.555	0.495
										0.706	0.782	0.497	0.582	0.654
										0.88	0.797	0.396	0.788	0.53
										0.929	0.788	0.545	0.887	0.414
										0.977	0.702	0.409	0.671	0.415
										0.775	0.958	0.369	0.692	0.433
										0.882	0.778	0.442	0.624	0.42
										0.824	0.514	0.408	0.744	0.518
										0.871	0.636	0.371	0.55	0.479
										0.856	0.837	0.443	0.813	0.476
										0.525	0.621	0.474	0.594	0.42
										0.541	0.881	0.405	0.711	0.397
										0.866	0.739	0.47	0.692
										0.919	0.949	0.509	0.724
										0.925	0.878	0.43	0.505
										0.734	0.761	0.71	0.557
										0.896	0.563	0.353	0.541
										0.775	0.882	0.419
										0.939	0.704	0.515
										0.92	0.543	0.408
										0.81	0.597	0.607
										0.963	0.89	0.634
										0.65	0.884	0.456
										0.917	0.681	0.444
										0.856	0.869	0.446
										0.909	0.679	0.335
										0.919	0.452	0.64
										0.848	0.792	0.643
										0.897	0.828	0.377
										0.879	0.775	0.381
										0.892	0.757	0.351
										0.674	0.483	0.404
										0.936		0.366
										0.824		0.413
										0.947		0.54
										0.92		0.388
										0.884		0.415
										0.897		0.502
										0.909		0.533
										0.889		0.391
										0.853		0.549
										0.93		0.695
										0.914		0.425
										0.933		0.384
										0.87		0.478
										0.846		0.496
										0.905		0.569
										0.783		0.546
										0.847		0.465
										0.867		0.563
										0.908		0.559
										0.89		0.532
										0.792		0.488
										0.79		0.343
										0.711		0.353
										0.892		0.444
										0.757		0.305
										0.844		0.321
										0.947		0.367
										0.651		0.412
										0.912		0.375
										0.75
										0.806
										0.861
										0.857
										0.848
										0.909
										0.567
										0.765
										0.851
										0.803
										0.825
										0.837
										0.9
										0.859
										0.863
										0.761
										0.795
										0.706
										0.922
										0.707
										0.784
										0.702
										0.897
										0.815
										0.852
										0.539

## Sheet: Figure 1d
maximum doubling time in YES (minute)
wild type			gpd2Δ
rep1	rep2	rep3	rep1	rep2	rep3
88.6615	83.6984	81.1169	111.284	106.303	109.421
maximum doubling time upon shift to EMM (minute)
wild type			wild type_histidine			wild type_lysine			wild type_histidine and lysine			gpd2Δ			gpd2Δ_histidine			gpd2Δ_lysine			gpd2Δ_histidine and lysine
rep1	rep2	rep3	rep1	rep2	rep3	rep1	rep2	rep3	rep1	rep2	rep3	rep1	rep2	rep3	rep1	rep2	rep3	rep1	rep2	rep3	rep1	rep2	rep3
183.391	205.311	179.068	191.54	163.22	178.094	216.17	245.72	224.413	203.78	192.92	194.698	770.096	719.945	783.939	599.634	869.34	626.956	450.89	695.2	376.889	194.67	211.18	200.978

## Sheet: Figure 1g
NAD+/NADH ratio
wt, YES			wt, emm 7 h
rep1	rep2	rep3	rep1	rep2	rep3
0.658352	0.629807	0.688534	0.172834	0.24958	0.282365

## Sheet: Figure 1h
	Ratio of Ctt1-mNeonGreen average fluorescence intensity, gpd2Δ/wild type												Growth condition	two-tailed unpaired t-test, p-value, EMM vs EMM Lys His, 3 h	two-tailed unpaired t-test, p-value, EMM vs EMM Lys His, 7 h	two-tailed unpaired t-test, p-value, EMM vs EMM Lys His, 24 h
	0h			3h			7h			24h
	replicate 1	replicate 2	replicate 3	replicate 1	replicate 2	replicate 3	replicate 1	replicate 2	replicate 3	replicate 1	replicate 2	replicate 3
Populational means	1.19441	1.13245	0.970603	1.24304	1.0835	2.2846	4.8854	2.9526	6.39486	11.0827	10.4939	11.9625	EMM	0.978	0.0222	<0.0001
Populational means	1.19441	1.13245	0.970603	1.38382	1.2963	1.96898	0.981796	0.92736	1.37163	1.53577	1.34695	1.76304	EMM, Lys and His

## Sheet: Figure 1j
maximum doubling time upon shift to EMM (minute)
GFP-Gpd1-PTS1			gpd2Δ GFP-Gpd1-PTS1 ectopic expression
rep1	rep2	rep3	rep1	rep2	rep3
157.114	160.451	164.764	144.575	144.656	161.704

## Sheet: Figure 2a
cell roundness
wild type_emm7h_rep1	wild type_emm7h_rep2	wild type_emm7h_rep3	pex5Δ_emm7h_rep1	pex5Δ_emm7h_rep2	pex5Δ_emm7h_rep3	gpd2Δ_emm7h_rep1	gpd2Δ_emm7h_rep2	gpd2Δ_emm7h_rep3	pex5Δgpd2Δ_emm7h_rep1	pex5Δgpd2Δ_emm7h_rep2	pex5Δgpd2Δ_emm7h_rep3
0.557	0.51	0.415	0.473	0.567	0.705	0.812	0.777	0.521	0.723	0.571	0.62
0.576	0.652	0.512	0.632	0.777	0.731	0.925	0.716	0.628	0.472	0.729	0.633
0.364	0.462	0.394	0.479	0.834	0.855	0.582	0.683	0.548	0.588	0.874	0.812
0.431	0.68	0.632	0.441	0.532	0.925	0.599	0.801	0.721	0.654	0.602	0.856
0.545	0.731	0.472	0.515	0.711	0.631	0.695	0.824	0.775	0.871	0.505	0.813
0.568	0.39	0.899	0.514	0.421	0.745	0.645	0.657	0.829	0.503	0.387	0.355
0.601	0.938	0.51	0.508	0.408	0.809	0.643	0.831	0.786	0.754	0.725	0.51
0.394	0.724	0.455	0.724	0.535	0.809	0.703	0.87	0.765	0.396	0.776	0.35
0.582	0.887	0.319	0.819	0.678	0.462	0.6	0.917	0.723	0.504	0.72	0.435
0.385	0.879	0.57	0.877	0.626	0.622	0.555	0.941	0.646	0.411	0.928	0.439
0.404	0.774	0.529	0.458	0.522	0.561	0.641	0.861	0.605	0.774	0.604	0.556
0.601	0.849	0.73	0.773	0.555	0.726	0.691	0.848	0.766	0.766	0.729	0.345
0.431	0.783	0.399	0.769	0.604	0.618	0.58	0.531	0.962	0.661	0.475	0.559
0.461	0.872	0.489	0.418	0.956	0.66	0.734	0.592	0.817	0.756	0.608	0.541
0.459	0.546	0.427	0.401	0.402	0.805	0.608	0.689	0.706	0.731	0.57	0.708
0.464	0.899	0.542	0.794	0.503	0.708	0.619	0.796	0.717	0.517	0.606	0.514
0.449	0.405	0.383	0.427	0.506	0.503	0.847	0.731	0.772	0.69	0.482	0.708
0.459	0.594	0.368	0.718	0.642	0.547	0.824	0.716	0.803	0.648	0.586	0.61
0.533	0.789	0.34	0.449	0.915	0.842	0.89	0.579	0.902	0.517	0.768	0.76
0.428	0.758	0.448	0.539	0.66	0.376	0.557	0.661	0.631	0.823	0.485	0.877
0.396	0.443	0.513	0.645	0.626	0.86	0.764	0.789	0.746	0.522	0.598	0.612
0.423	0.455	0.393	0.677	0.912	0.432	0.66	0.695	0.946	0.49	0.739	0.808
0.7	0.841	0.424	0.48	0.727	0.72	0.904	0.913	0.908	0.5	0.613	0.716
0.636	0.399	0.315	0.536	0.47	0.845	0.836	0.652	0.615	0.404	0.798	0.782
0.586	0.611	0.33	0.597	0.6	0.831	0.917	0.931	0.964	0.615	0.716	0.605
0.511	0.666	0.387	0.484	0.664	0.596	0.717	0.901	0.946	0.602	0.778	0.492
0.662	0.413	0.466	0.55	0.508	0.78	0.661	0.8	0.598	0.611	0.75	0.784
0.589	0.415	0.458	0.612	0.795	0.511	0.859	0.879	0.83	0.625	0.733	0.809
0.58	0.505	0.721	0.862	0.495	0.826	0.741	0.958	0.601	0.71	0.403	0.444
0.611	0.554	0.531	0.88	0.635	0.654	0.88	0.948	0.905	0.642	0.662	0.722
0.529	0.556	0.318	0.645	0.56	0.629	0.991	0.791	0.819	0.799	0.604	0.589
0.587	0.569	0.398	0.379	0.785	0.444	0.615	0.893	0.751	0.646	0.738	0.624
0.467	0.42	0.408	0.513	0.587	0.594	0.773	0.878	0.783	0.655	0.631	0.524
0.575	0.655	0.382	0.431	0.6	0.387	0.837	0.645	0.489	0.537	0.442	0.643
0.506	0.49	0.411	0.731	0.777	0.777	0.495	0.525		0.642	0.572	0.985
0.36	0.44	0.305	0.436	0.585	0.566	0.79	0.849	0.776	0.886	0.336	0.77
0.411	0.498	0.364	0.35	0.699	0.514	0.858	0.889	0.65	0.345	0.577	0.684
0.514	0.414	0.349	0.639	0.738	0.421	0.765	0.452	0.754	0.451	0.411	0.647
0.399	0.428	0.784	0.532	0.62	0.584	0.629	0.611	0.594	0.488	0.69	0.606
0.568	0.516	0.303	0.745	0.698	0.516	0.599	0.692	0.775	0.542	0.443	0.569
0.517	0.733	0.571	0.416	0.759	0.725	0.807	0.747	0.821	0.376	0.56	0.555
0.464	0.741	0.584	0.455	0.805	0.67	0.71	0.73	0.696	0.579	0.512	0.478
0.603	0.781	0.445	0.64	0.519	0.532	0.67	0.842	0.815	0.722	0.576	0.398
0.539	0.598	0.353	0.569	0.917	0.542	0.797	0.948	0.832	0.394	0.391	0.495
0.338	0.399	0.447	0.414	0.574	0.825	0.913	0.65	0.8	0.818	0.866	0.357
0.466	0.836	0.351	0.402	0.612	0.752	0.791	0.881	0.646	0.676	0.572	0.807
0.403	0.513	0.397	0.501	0.746	0.515	0.67	0.746	0.776	0.504	0.531	0.61
0.454	0.532	0.626	0.605	0.436	0.507	0.778	0.785	0.709	0.884	0.694	0.561
0.432	0.462	0.55	0.762	0.693	0.673	0.743		0.778	0.843	0.462	0.68
0.493	0.59	0.412	0.435	0.627	0.87	0.675	0.748	0.733	0.404	0.456	0.542
0.511	0.469	0.537	0.628	0.892	0.436	0.736	0.539	0.801	0.474	0.411	0.568
	0.471	0.511	0.829	0.887	0.386	0.801	0.756	0.675	0.407	0.322	0.582
0.699	0.828	0.544	0.444	0.568	0.714	0.725	0.671	0.529	0.762	0.431	0.597
0.426	0.947	0.504	0.39	0.52	0.674	0.75	0.83	0.68	0.662	0.439	0.421
0.523	0.43	0.336	0.6	0.369	0.698	0.95	0.785	0.855	0.509	0.42	0.683
0.412	0.65	0.315	0.435	0.382	0.378	0.746	0.665	0.678	0.608	0.472	0.486
0.467	0.583	0.332	0.456	0.555	0.895	0.724	0.824	0.555	0.464	0.393	0.444
0.556	0.829	0.311	0.358	0.463	0.739	0.827	0.476	0.844	0.335	0.536	0.468
0.489	0.488	0.373	0.454	0.432	0.446	0.671	0.851	0.634	0.46	0.591	0.434
0.488	0.412	0.417	0.386	0.388	0.643	0.759	0.845	0.754	0.372	0.37	0.382
0.432	0.783	0.343	0.482	0.674	0.66	0.75	0.652	0.886	0.772	0.399	0.342
0.757	0.631	0.449		0.47	0.457	0.726	0.624	0.943		0.374	0.584
0.475	0.391	0.401	0.559	0.4	0.389	0.91	0.527	0.862	0.636	0.497	0.315
0.569	0.784	0.394	0.495	0.631	0.693	0.654	0.895	0.711	0.675	0.452	0.306
0.56	0.653	0.449	0.399	0.332	0.564	0.922	0.655	0.787	0.505		0.416
0.43	0.786	0.4	0.691	0.439	0.653	0.901	0.786	0.769	0.735	0.728	0.329
0.842	0.475	0.328	0.481	0.686	0.598	0.746	0.716	0.883	0.591	0.578	0.302
0.494	0.555	0.492	0.728	0.72	0.759	0.702	0.696	0.785	0.513	0.793	0.404
0.456	0.568	0.296	0.695	0.709	0.633	0.9	0.798	0.729	0.365	0.36	0.573
0.558	0.653	0.328	0.813	0.395	0.849	0.615	0.679	0.724	0.564	0.812	0.537
0.59	0.491	0.325	0.476		0.635	0.726	0.863		0.469	0.846	0.348
0.588	0.266	0.344	0.392	0.545	0.634	0.651	0.722	0.644	0.551	0.502	0.33
0.474	0.441	0.356	0.549	0.703	0.673	0.521	0.612	0.908	0.425	0.519	0.451
0.553	0.451	0.399	0.456	0.479	0.596	0.848	0.946	0.758	0.759	0.793
0.631	0.408	0.399	0.778	0.458	0.768	0.641	0.79	0.734	0.586	0.508	0.56
0.556	0.379	0.453	0.545	0.601	0.666	0.558	0.686	0.684	0.637	0.531	0.686
0.65	0.462	0.26	0.619	0.684	0.292	0.789	0.716	0.614	0.395	0.559	0.588
0.714	0.507	0.486	0.489	0.631	0.397	0.611	0.74	0.772	0.411	0.602	0.634
0.382	0.797	0.27	0.588	0.651	0.382	0.643	0.843	0.647	0.605	0.95	0.656
0.382	0.47	0.426	0.455	0.614	0.414	0.562	0.754	0.774	0.762	0.743	0.741
0.537	0.707	0.307	0.66	0.823	0.667	0.607	0.707	0.786	0.723	0.463	0.4
0.469	0.43	0.272	0.784	0.836	0.523	0.649	0.782	0.599	0.915	0.614	0.73
0.561	0.5	0.369	0.579	0.523	0.599	0.669	0.856	0.715	0.488	0.812	0.492
0.34	0.574	0.373	0.755	0.439	0.436	0.529	0.829	0.681	0.83	0.633	0.526
0.542	0.323	0.41	0.663	0.461	0.386	0.657	0.768	0.934	0.855	0.544	0.546
0.936	0.416	0.505	0.495	0.817	0.538	0.754	0.639	0.558	0.767	0.663	0.58
0.541	0.352	0.339	0.593	0.784	0.781	0.625	0.772	0.66	0.459	0.784	0.463
0.317	0.456	0.309	0.767	0.474	0.438	0.73	0.496	0.557	0.539	0.492	0.66
0.565	0.421	0.325	0.338	0.755	0.494	0.754	0.531	0.627	0.732	0.351	0.507
0.476	0.405	0.537	0.596	0.779	0.787	0.802	0.911	0.583	0.637	0.967	0.698
0.383	0.496	0.482	0.701	0.473	0.435	0.902	0.779	0.731	0.72	0.496	0.476
0.37	0.511	0.328	0.402	0.427	0.517	0.732	0.839	0.615	0.424	0.442	0.465
0.359	0.461	0.339	0.827	0.621	0.363	0.748	0.845	0.616	0.717	0.505	0.617
0.446	0.495		0.603	0.88	0.447	0.598	0.71	0.727	0.706	0.388	0.663
0.44	0.476	0.551	0.473	0.814	0.4		0.847	0.636	0.516	0.561	0.561
0.628	0.434	0.382	0.524	0.721	0.657	0.907	0.573	0.586	0.385	0.811	0.764
0.339	0.492	0.355	0.527	0.592	0.578	0.909	0.913	0.586	0.323	0.842	0.779
0.458	0.448	0.332	0.559	0.668	0.461	0.701	0.761	0.861	0.305	0.693	0.76
0.462	0.569	0.422	0.553	0.595	0.653	0.922	0.523	0.832		0.779	0.531
0.336		0.622	0.469	0.781	0.563	0.692	0.971	0.705	0.407	0.627	0.715
0.362	0.541	0.304	0.578	0.409	0.548	0.677	0.871	0.733	0.866	0.57	0.487
0.394	0.545	0.504	0.895	0.718		0.937	0.889	0.731	0.757	0.808	0.836
0.494	0.476	0.429	0.834	0.892	0.596	0.57	0.926		0.93	0.894	0.71
0.568	0.451	0.393	0.386	0.639	0.751	0.703	0.845	0.653	0.413	0.708	0.596
0.567	0.647	0.441	0.41	0.796	0.746	0.666		0.608	0.687	0.553	0.762
0.382	0.303	0.286	0.431	0.667	0.477	0.69	0.936	0.719	0.629	0.584	0.62
0.339	0.622	0.465	0.866	0.609	0.849	0.645	0.607	0.549	0.613	0.783	0.839
0.546	0.474	0.319	0.458	0.393	0.673	0.707	0.83	0.536	0.613	0.484	0.616
0.58	0.378	0.575	0.628	0.467	0.697	0.754	0.96	0.594	0.441	0.75	0.326
0.51	0.658	0.5	0.455	0.593	0.399	0.811	0.773	0.77	0.588	0.495	0.445
0.387	0.628	0.636	0.618	0.755	0.559	0.924	0.517	0.578	0.648	0.901	0.451
0.477	0.675	0.371	0.64	0.676	0.743	0.577	0.536	0.56	0.773	0.598	0.513
0.317	0.535	0.459	0.474	0.605	0.534	0.84	0.539	0.514	0.422	0.493	0.746
0.373	0.671	0.457	0.561	0.622	0.872	0.675	0.834	0.556	0.875	0.703	0.477
	0.443	0.893	0.746	0.773	0.717	0.731	0.958	0.7	0.5	0.598	0.435
	0.826	0.774	0.584	0.428	0.492	0.868	0.57	0.852	0.64	0.42	0.923
	0.686	0.316	0.464	0.707	0.739	0.656	0.949	0.561	0.57	0.88	0.858
	0.447	0.419	0.425	0.546	0.779	0.667	0.636	0.529	0.856	0.441	0.423
	0.262	0.421	0.423	0.447	0.46	0.876	0.666	0.974	0.752	0.54	0.948
	0.574	0.42	0.45	0.569	0.508	0.822	0.618	0.869	0.695	0.517	0.82
	0.827	0.706	0.48	0.651	0.439	0.756	0.682	0.644	0.808	0.463	0.706
	0.869	0.411	0.496	0.734	0.686	0.602	0.726	0.894	0.844	0.552	0.817
	0.969	0.463		0.623	0.837	0.649	0.641	0.844	0.595	0.694	0.471
	0.492	0.492	0.509	0.788	0.641	0.595	0.516	0.853	0.686	0.508	0.756
	0.576	0.824	0.551	0.684	0.742	0.811	0.503	0.513	0.49	0.469	0.476
	0.45	0.512	0.645	0.621	0.567	0.672	0.758	0.585	0.516	0.634	0.519
	0.413	0.36	0.442	0.865	0.678	0.678	0.717	0.605	0.666	0.847	0.48
	0.536	0.533	0.835	0.834	0.764	0.78	0.811	0.862	0.351	0.797	0.859
	0.871	0.533	0.658	0.52	0.419	0.709	0.679	0.592	0.521	0.476	0.621
	0.439	0.398	0.352	0.522	0.481	0.826	0.807	0.983	0.555	0.475	0.615
	0.555	0.549	0.605	0.574	0.433	0.611	0.742	0.53	0.878	0.708	0.614
	0.523	0.609	0.536	0.499	0.463	0.896	0.763	0.818	0.37	0.659	0.64
	0.414	0.443	0.624	0.724	0.717	0.807	0.643	0.782	0.486	0.427	0.592
	0.943	0.589	0.869	0.868	0.803	0.613	0.54	0.822	0.499	0.385	0.745
	0.575	0.545	0.795	0.81	0.683	0.65	0.486	0.849	0.646	0.515	0.558
	0.949	0.62	0.948	0.418	0.463	0.642	0.593	0.767	0.606	0.459	0.776
	0.727	0.461	0.694	0.587	0.927	0.693	0.846	0.958	0.487	0.544	0.471
	0.813	0.43	0.366	0.684	0.497	0.766	0.686		0.424	0.494	0.468
	0.888	0.353	0.475	0.857	0.806	0.56	0.674	0.843	0.477	0.457	0.354
	0.753	0.74	0.629	0.773	0.535	0.597	0.92	0.802	0.467	0.728	0.472
	0.527	0.72	0.629	0.742	0.866	0.776	0.896	0.672	0.839	0.491	0.475
	0.433	0.369	0.481	0.842	0.726	0.67	0.542	0.808	0.453	0.431	0.529
	0.553	0.531	0.499	0.751	0.538	0.681	0.633	0.629	0.409	0.403	0.903
	0.587	0.483	0.603	0.853	0.892	0.706	0.705	0.856	0.462	0.468	0.386
	0.416	0.672	0.362	0.573	0.524	0.827	0.677	0.841	0.626	0.296	0.43
	0.602	0.403	0.682	0.881	0.598	0.701	0.756	0.853	0.376	0.519
	0.587	0.573	0.531	0.484	0.621	0.616	0.626	0.906	0.472	0.378	0.877
	0.68	0.855	0.514	0.741	0.765	0.783	0.569	0.781	0.423	0.365	0.758
	0.78	0.365	0.663	0.841	0.737	0.985	0.633	0.745	0.39	0.401	0.523
	0.855	0.372	0.506	0.478	0.596	0.871	0.798	0.565		0.585	0.783
	0.497	0.402	0.53	0.605	0.474	0.754	0.601	0.88	0.645	0.604	0.871
	0.601	0.388	0.523	0.621	0.705	0.683	0.854	0.555	0.628	0.403	0.663
	0.574	0.435	0.617	0.63	0.695	0.863	0.568	0.942	0.701	0.371	0.529
	0.886	0.452	0.565	0.815	0.772	0.652	0.896	0.785	0.726	0.655	0.862
	0.648	0.505	0.503	0.562	0.521	0.719	0.606	0.831	0.78	0.339	0.788
	0.496	0.346	0.457	0.515	0.555	0.689	0.592	0.867	0.485	0.528	0.581
	0.651	0.73	0.405	0.533	0.562	0.857	0.9	0.756	0.665	0.709	0.373
	0.508	0.35	0.583	0.559	0.628	0.903	0.778	0.774	0.532	0.395	0.367
	0.48	0.512	0.453	0.414	0.692	0.846	0.662	0.823	0.689	0.287	0.383
	0.628	0.483	0.594	0.361	0.55	0.647	0.836	0.741	0.723	0.419	0.695
	0.389	0.318	0.435	0.499	0.482	0.658	0.683	0.897	0.759	0.336	0.68
	0.669	0.6	0.382	0.707	0.5	0.725	0.746	0.372	0.618	0.406	0.452
	0.643	0.344	0.487	0.33	0.611	0.767	0.688	0.936	0.703	0.453	0.442
	0.505	0.462	0.524	0.342	0.636	0.734	0.704	0.93	0.801	0.421	0.827
	0.647	0.796	0.733	0.297	0.447	0.896	0.63	0.604	0.428		0.553
	0.575	0.514	0.501	0.378	0.653	0.798	0.767	0.893	0.886	0.479	0.652
	0.596	0.354	0.623	0.341	0.788	0.742	0.633	0.874	0.703	0.859	0.485
	0.881	0.251	0.828	0.389	0.706	0.942	0.68	0.601	0.565	0.565	0.456
	0.798	0.238	0.947	0.352	0.744	0.96	0.649	0.83	0.676	0.525	0.641
	0.657	0.59	0.486	0.505	0.517	0.743	0.81	0.885	0.485	0.799	0.564
	0.382	0.416	0.365	0.418	0.84	0.699	0.641	0.974	0.566	0.626	0.456
	0.355	0.371	0.37	0.397	0.437	0.948	0.799	0.636	0.412	0.583	0.824
	0.517	0.469	0.64	0.387	0.687	0.837	0.581	0.702	0.5	0.636	0.526
	0.327	0.418	0.607	0.428	0.816	0.906	0.784	0.852	0.563	0.718	0.509
	0.422	0.299	0.378	0.571	0.489	0.908	0.548	0.86	0.75	0.518	0.629
	0.291	0.382	0.531	0.337	0.442	0.763	0.739	0.923	0.657	0.643	0.479
	0.713	0.341	0.474	0.353	0.912	0.886	0.619	0.608	0.563	0.502	0.807
	0.697	0.294	0.381	0.404	0.446	0.829	0.667	0.536	0.444	0.77	0.632
	0.494	0.411	0.386	0.742	0.678	0.814	0.708	0.916	0.592	0.913	0.711
		0.34		0.69	0.535	0.804	0.729	0.8	0.432	0.709	0.669
		0.358	0.699		0.488	0.78	0.854	0.691	0.705	0.475	0.83
		0.378	0.535	0.657	0.512	0.816	0.731	0.918	0.645	0.516	0.874
		0.353	0.543	0.746	0.743	0.869	0.591	0.635	0.732	0.691	0.504
		0.523	0.445	0.643	0.744	0.901	0.572	0.876	0.824	0.773	0.742
		0.38	0.671	0.393	0.402	0.482	0.681	0.732	0.704	0.741	0.706
		0.351	0.626	0.572	0.782	0.795	0.603	0.922	0.487	0.61	0.67
		0.36	0.469	0.633	0.735	0.715	0.847	0.908	0.777	0.529	0.482
		0.323	0.722	0.457	0.744		0.912	0.877	0.697	0.53	0.482
		0.325	0.555	0.79	0.482	0.8	0.922	0.863	0.372	0.598	0.808
		0.398	0.74	0.579	0.781	0.805	0.573		0.582	0.68	0.68
		0.331	0.583	0.792	0.734	0.671	0.753	0.963	0.51	0.872	0.807
		0.636	0.543	0.453	0.69	0.848	0.771	0.888	0.464	0.629	0.615
		0.326	0.736	0.607	0.778	0.528	0.851	0.588	0.371	0.516	0.57
		0.42	0.749	0.644	0.94	0.682	0.695	0.77	0.779	0.64	0.522
		0.485	0.948	0.657	0.631	0.723	0.67	0.707	0.338	0.495	0.521
		0.4	0.645	0.416	0.704	0.583	0.961	0.721	0.651	0.54	0.546
		0.447	0.559	0.777	0.822	0.783	0.615	0.555	0.359	0.526	0.493
		0.335	0.445	0.613	0.485	0.696	0.826	0.575	0.541	0.576	0.663
		0.352	0.444	0.397	0.205	0.715	0.769	0.597	0.375	0.45	0.677
		0.364	0.52	0.481	0.541	0.664	0.709	0.605	0.582	0.497	0.504
		0.363	0.535	0.78	0.413	0.807	0.726	0.65	0.456	0.585	0.521
		0.362	0.385	0.922	0.846	0.527	0.547	0.565	0.588	0.481	0.83
		0.366	0.508	0.507	0.713	0.765	0.566	0.522	0.28	0.517	0.473
		0.32	0.643	0.709	0.364	0.729	0.598	0.743	0.562	0.467	0.768
		0.428	0.415	0.782	0.522	0.331	0.706	0.836	0.432	0.586	0.825
			0.829	0.919	0.529	0.951	0.837	0.793	0.346	0.495	0.635
			0.683	0.59		0.94	0.653	0.526	0.405	0.481	0.41
			0.681	0.503	0.599	0.833		0.77		0.786	0.606
			0.584	0.754	0.637	0.884		0.686	0.849	0.469	0.617
			0.392	0.449	0.416	0.946		0.473	0.899	0.755	0.518
			0.726	0.788	0.553	0.664		0.518	0.728	0.487	0.456
			0.745	0.794	0.642	0.682		0.869	0.909	0.61	0.449
			0.662	0.723	0.673	0.903		0.814	0.434	0.737	0.6
			0.858	0.584	0.482	0.669		0.729	0.573	0.869	0.355
			0.586	0.678	0.412	0.657		0.778	0.385	0.499	0.382
			0.721	0.604	0.691	0.973		0.897	0.432	0.625	0.478
			0.374	0.56	0.607	0.875		0.685	0.377	0.535	0.405
			0.369	0.669	0.592	0.917		0.936	0.622	0.369	0.452
			0.633	0.888	0.537	0.711		0.664	0.485	0.493	0.389
			0.677	0.618	0.48	0.829		0.922	0.385	0.337	0.63
			0.802	0.669	0.599	0.689		0.727	0.46	0.654	0.387
			0.803	0.391	0.798	0.727		0.607	0.603	0.772	0.498
			0.368	0.489	0.63	0.673		0.859	0.38	0.403	0.474
			0.602	0.495	0.496	0.645		0.64	0.49	0.343	0.641
			0.767	0.536	0.623	0.702		0.696	0.426	0.418	0.429
			0.727	0.646	0.447	0.845		0.806	0.396	0.608	0.454
			0.546	0.648	0.725	0.911		0.687	0.763	0.626	0.499
			0.527	0.745	0.814	0.758		0.725	0.8	0.471	0.655
			0.445	0.337	0.406	0.674		0.85	0.665	0.408	0.407
			0.432	0.814	0.671	0.968		0.929	0.716	0.472	0.612
			0.523	0.444	0.495	0.563		0.64	0.903	0.658	0.632
			0.364	0.445	0.741	0.827		0.645	0.499	0.48	0.667
			0.389	0.762	0.848	0.728		0.73	0.59	0.473
			0.541	0.766	0.707	0.712		0.574	0.237	0.429
				0.763	0.881	0.523		0.822	0.331	0.561
				0.467	0.46	0.676		0.823	0.605	0.483
				0.585	0.876	0.622		0.83	0.514
				0.56	0.571	0.742		0.921	0.51
				0.708	0.621	0.626		0.832	0.355
				0.914	0.69	0.629		0.86
				0.682	0.689	0.54		0.851
				0.565	0.838	0.758
				0.883	0.421	0.587
				0.811	0.728	0.645
				0.383	0.808	0.704
				0.376	0.928	0.614
				0.639	0.487	0.669
				0.567	0.615	0.703
				0.734	0.728	0.758
				0.715	0.461	0.751
				0.427	0.48	0.742
				0.66	0.617	0.918
				0.819	0.631	0.889
				0.602	0.469	0.657
				0.794	0.435	0.71
				0.739	0.469	0.74
				0.632	0.672	0.951
				0.788	0.364	0.893
				0.58	0.611	0.847
				0.64	0.64	0.557
				0.824	0.446	0.713
				0.923	0.421	0.803
				0.512	0.478	0.639
				0.536	0.608	0.556
				0.285	0.491	0.722
				0.354	0.545	0.668
				0.467	0.583	0.602
				0.587	0.83	0.786
				0.523	0.636	0.812
				0.442	0.731	0.635
					0.823	0.869
					0.434	0.718
					0.941	0.658
					0.769	0.925
					0.51	0.6
					0.576	0.805
					0.683	0.842
					0.394	0.86
					0.639	0.961
					0.765	0.843
					0.578	0.661
					0.582	0.648
					0.765	0.906
					0.5	0.709
					0.503	0.653
					0.722	0.621
					0.57	0.843
					0.585	0.921
					0.389	0.541
					0.486	0.934
					0.303	0.936
					0.471
					0.442
					0.609
					0.58
					0.423
					0.453
					0.388
					0.647

## Sheet: Figure 2b
maximum doubling time upon shift to EMM (minute)
wild type			pex5Δ			pex5Δ gpd2Δ
rep1	rep2	rep3	rep1	rep2	rep3	rep1	rep2	rep3
178.076	150.578	155.11	254.462	257.1	225.202	221.149	209.396	230.097

## Sheet: Figure 2c
cell roundness
gpd1Δ pex3Δ_yes_rep1	gpd1Δ pex3Δ_yes_rep2	gpd1Δ pex3Δ_yes_rep3	gpd1Δ pex3Δ_emm7h_rep1	gpd1Δ pex3Δ_emm7h_rep2	gpd1Δ pex3Δ_emm7h_rep3
0.631	0.487	0.476	0.931	0.933	0.901
0.619	0.639	0.464	0.861	0.919	0.881
0.615	0.645	0.439	0.845	0.969	0.965
0.539	0.531	0.702	0.941	0.872	0.942
0.702	0.439	0.567	0.916	0.895	0.892
0.447	0.552	0.4	0.885	0.822	0.911
0.692	0.57	0.595	0.866	0.981	0.879
0.531	0.46	0.554	0.832	0.823	0.869
0.478	0.539	0.751	0.869	0.784	0.92
0.472	0.779	0.551	0.939	0.822	0.976
0.429	0.442	0.651	0.929	0.91	0.885
0.399	0.693	0.704	0.819	0.841	0.955
0.492	0.774	0.629	0.837	0.912	0.909
0.397	0.909	0.702	0.834	0.837	0.716
0.469	0.518	0.636	0.907	0.866	0.918
0.568	0.585	0.615	0.743	0.938	0.862
0.405	0.725	0.629	0.958	0.876	0.93
0.353	0.748	0.557	0.917	0.924	0.956
0.536	0.632	0.383	0.915	0.769	0.925
0.586	0.498	0.567	0.672	0.791	0.693
0.639	0.581	0.635	0.916	0.821	0.904
0.414	0.836	0.702	0.918	0.7	0.828
0.411	0.71	0.802	0.674	0.863	0.833
0.544	0.6	0.603	0.896	0.83	0.865
0.442	0.426	0.536	0.77	0.813	0.861
0.616	0.757	0.494	0.978	0.86	0.968
0.581	0.513	0.435	0.764	0.983	0.891
0.47	0.727	0.451	0.875	0.666	0.948
0.618	0.691	0.538	0.9	0.864	0.776
0.503	0.515	0.636	0.916	0.799	0.861
0.619	0.66	0.792	0.917	0.871	0.638
0.512	0.465	0.627	0.892	0.925	0.689
0.346	0.596	0.556	0.794	0.894	0.898
0.528	0.611	0.653	0.835	0.917	0.911
0.412	0.522	0.697	0.807	0.788	0.994
0.524	0.737	0.451	0.959	0.935	0.732
0.351	0.682	0.939	0.904	0.748	0.879
0.433	0.496	0.468	0.797	0.925	0.842
0.769	0.506	0.562	0.956	0.892	0.771
0.51	0.738	0.784	0.914	0.938	0.778
0.317	0.487	0.795	0.909	0.971	0.83
0.667	0.468	0.806	0.808	0.807	0.813
0.422	0.474	0.444	0.774	0.897	0.935
0.768	0.643	0.473	0.9	0.963	0.827
0.476		0.83	0.836	0.886	0.939
0.619	0.596	0.458	0.659	0.841	0.819
0.555	0.558	0.632	0.811	0.97	0.972
0.721	0.537	0.661	0.926	0.83	0.82
0.726	0.566	0.522	0.862	0.954	0.923
0.427	0.597	0.69	0.937	0.893	0.932
0.468	0.836	0.89	0.896	0.917	0.937
0.453	0.82	0.537	0.862	0.865	0.83
0.441	0.702	0.605	0.737	0.98	0.836
0.461	0.546	0.757	0.942	0.935	0.753
0.44	0.74	0.637	0.868	0.797	0.874
0.456	0.705	0.608	0.977	0.878	0.863
0.506	0.833	0.918	0.953	0.848	0.849
0.399	0.899	0.679	0.92	0.838	0.655
0.481	0.792	0.394	0.911	0.866	0.881
0.483	0.662	0.576	0.879	0.809	0.804
0.43	0.792	0.482	0.922	0.773	0.667
0.395	0.625	0.614	0.664	0.93	0.867
0.414	0.583	0.622	0.825	0.862	0.667
0.326	0.435	0.757	0.888	0.972	0.806
0.426	0.618	0.877	0.927	0.915	0.876
0.367	0.775	0.506	0.858	0.846	0.887
0.25	0.732	0.547	0.926	0.947	0.705
0.262	0.598	0.605	0.945	0.976	0.844
0.256	0.699	0.46	0.943	0.963	0.87
0.617	0.525	0.411	0.83	0.91	0.941
0.293	0.459	0.474	0.91	0.958	0.855
0.479	0.561	0.499	0.876	0.779	0.834
0.539	0.59	0.624	0.872	0.916	0.902
	0.436	0.547	0.917	0.791	0.897
0.673	0.68	0.636	0.85	0.778	0.848
0.828	0.564	0.562	0.959	0.868	0.828
0.403	0.555	0.646	0.832	0.972	0.828
0.502	0.389	0.509	0.721	0.76	0.883
0.65	0.584	0.623	0.767	0.885	0.8
0.684	0.554		0.519	0.88	0.785
0.604	0.707	0.776	0.935	0.97	0.94
0.492	0.747	0.726	0.886	0.834	0.949
0.469	0.765	0.7	0.694	0.873	0.798
0.404	0.774	0.427	0.904	0.89	0.887
0.371	0.793	0.677	0.948	0.915	0.966
0.471	0.573	0.471	0.933	0.824	0.956
0.394	0.529	0.633	0.931	0.945	0.961
0.466	0.511	0.496	0.747	0.925	0.751
0.383	0.639	0.567	0.84	0.946	0.937
0.267	0.565	0.759	0.864	0.911	0.872
0.43	0.413	0.58	0.897	0.78	0.931
0.507	0.598	0.646	0.857	0.86	0.917
0.431	0.547	0.295	0.834	0.881	0.934
0.452	0.465	0.487	0.68	0.876	0.727
0.456	0.596	0.577	0.839	0.866	0.93
0.6	0.557	0.698	0.95	0.847	0.789
0.608	0.537	0.722	0.956	0.976	0.935
0.407	0.709	0.837	0.95	0.757	0.945
0.457	0.862	0.641	0.897	0.831	0.977
0.447	0.893	0.79	0.894	0.795	0.896
0.607	0.79	0.511	0.983	0.823	0.931
0.423	0.673	0.695	0.866	0.911	0.921
0.514	0.76	0.786	0.721	0.86	0.854
0.56	0.482	0.535	0.802	0.864	0.903
0.256	0.713	0.506	0.93	0.927	0.82
0.617	0.436	0.716	0.678	0.88	0.943
0.325	0.673	0.678	0.904	0.921	0.699
0.647	0.545	0.587	0.651	0.792	0.944
0.621	0.61	0.428	0.74	0.73	0.797
0.308	0.561	0.569	0.92	0.862	0.87
0.383	0.604	0.533	0.884	0.923	0.896
0.504		0.414	0.894	0.963	0.918
0.505	0.815	0.551	0.888	0.833	0.967
0.619	0.485	0.535	0.802	0.837	0.872
0.639	0.628	0.738	0.973	0.883	0.885
0.391	0.773	0.495	0.925	0.856	0.913
0.513	0.53	0.801	0.967	0.83	0.922
0.613	0.659	0.672	0.926	0.866	0.832
0.607	0.556	0.405	0.791	0.858	0.957
0.578	0.541	0.496	0.981	0.899	0.972
0.613	0.484	0.576	0.96	0.77	0.972
0.485	0.555	0.52	0.717	0.836	0.914
0.508	0.659	0.771	0.834	0.965	0.97
0.439	0.781	0.683	0.863	0.865	0.969
0.54	0.513	0.868	0.961	0.962	0.945
0.557	0.717	0.444	0.916	0.782	0.897
0.364	0.691	0.679	0.898	0.91	0.949
0.575	0.575	0.679	0.938	0.873
0.513	0.52	0.773	0.786	0.949	0.839
0.477	0.631	0.91	0.829	0.847	0.973
0.51	0.541	0.804	0.918	0.89	0.881
0.512	0.69	0.581	0.914	0.856	0.904
0.662	0.694	0.454	0.892	0.944	0.907
0.32	0.626	0.489	0.704	0.96	0.912
0.404	0.566	0.408	0.901	0.802	0.79
0.513	0.774	0.639	0.811	0.97	0.79
0.389	0.718	0.507	0.824	0.874	0.866
0.337	0.531	0.525	0.931	0.893	0.764
0.338	0.704	0.583	0.679	0.932	0.851
0.28	0.574	0.739	0.845	0.939	0.891
0.621	0.793	0.791	0.909	0.95	0.941
0.587	0.524	0.324	0.799	0.927	0.827
0.398	0.597	0.4	0.884	0.947	0.867
0.53	0.585	0.401	0.866	0.905	0.942
0.377	0.434	0.37	0.818	0.762	0.904
0.305	0.542		0.714	0.927	0.862
0.433	0.436	0.593	0.852	0.856	0.904
0.39	0.625	0.791	0.953		0.721
0.259	0.662	0.861	0.866	0.858	0.975
0.378	0.655	0.467	0.91	0.963	0.98
0.36	0.769	0.519	0.928	0.873	0.941
0.258	0.677	0.67	0.871	0.924	0.853
0.271	0.705	0.611	0.634	0.899	0.888
0.588	0.686	0.459	0.974	0.704	0.888
0.399	0.622	0.454	0.664	0.908	0.837
0.482	0.695	0.471	0.765	0.911	0.728
0.571	0.648	0.799	0.944	0.753	0.896
	0.633	0.448	0.662	0.873	0.727
0.818	0.424	0.351	0.88	0.888	0.881
0.633	0.744	0.576	0.855	0.851	0.849
0.431	0.559	0.646	0.76	0.91	0.84
0.621	0.62	0.671	0.945	0.939	0.719
0.448	0.575	0.353	0.881	0.976	0.959
0.66	0.393	0.53	0.858	0.883	0.74
0.4		0.548	0.931	0.926	0.848
0.582	0.509	0.724	0.881	0.924	0.837
0.563	0.596	0.603	0.923	0.856	0.803
0.436	0.725	0.606	0.917	0.947	0.752
0.723	0.652	0.661	0.903	0.881	0.732
0.387	0.562	0.509	0.874	0.761	0.907
0.39	0.729	0.496	0.908	0.886	0.947
0.347	0.738	0.574	0.812	0.967	0.778
0.633	0.581	0.535	0.733	0.907	0.903
0.403	0.625	0.661	0.607	0.857	0.748
0.38	0.592	0.59	0.73	0.915	0.871
0.656	0.68	0.777	0.591	0.9	0.869
0.678	0.763	0.746	0.566	0.918	0.882
0.657	0.554	0.73	0.922	0.932	0.862
0.37	0.808	0.612	0.628	0.883	0.912
0.548	0.633	0.541	0.641	0.887	0.79
0.728	0.732	0.571	0.672	0.82	0.891
0.564	0.837	0.704	0.617	0.976	0.786
0.504	0.498	0.708	0.705	0.846	0.906
0.725	0.633	0.601	0.573	0.91	0.872
0.614	0.421	0.572	0.617	0.764	0.98
0.591	0.506	0.683	0.986	0.773	0.735
0.423	0.825	0.309	0.702	0.943	0.919
0.504	0.584	0.704	0.718	0.911	0.883
0.58	0.525	0.659	0.53	0.863	0.926
0.753	0.645	0.593	0.674	0.907	0.83
0.323	0.548	0.408	0.768	0.887	0.984
0.544	0.804	0.523	0.721	0.856	0.919
0.506	0.608	0.608	0.64	0.775	0.767
0.444	0.553	0.713		0.88	0.887
0.571	0.806	0.706	0.872	0.827	0.816
0.408	0.617	0.592	0.944	0.905	0.83
0.535	0.625	0.437	0.8	0.835	0.829
0.461	0.526	0.621	0.9	0.911	0.881
0.638	0.904	0.752	0.759	0.933	0.853
0.449	0.735	0.601	0.72	0.884	0.81
0.495	0.517	0.637	0.639	0.869	0.987
0.544	0.517	0.556	0.903	0.905	0.912
0.792	0.713	0.491	0.801	0.875	0.968
0.38	0.598	0.503	0.816	0.901	0.903
0.515	0.419	0.76	0.975	0.902	0.797
0.41	0.691	0.517	0.909	0.919	0.802
0.439	0.68	0.775	0.835	0.78	0.947
0.39	0.584	0.505	0.787	0.831	0.833
0.45	0.701	0.672	0.85	0.889	0.899
0.388	0.531	0.601	0.846	0.904	0.898
0.39	0.465	0.592	0.858	0.891	0.859
0.415	0.787	0.422	0.745	0.85	0.905
0.497	0.48	0.553	0.873	0.832	0.939
0.471	0.816	0.578	0.834	0.883	0.889
0.423	0.831	0.606	0.97	0.82	0.933
0.41	0.558	0.588	0.877	0.878	0.83
0.418	0.581	0.595	0.934	0.856	0.757
0.471	0.619	0.511	0.805	0.855	0.912
0.602	0.78	0.639	0.868	0.811	0.912
0.615	0.845	0.61	0.88	0.936	0.862
0.327	0.548	0.579	0.739	0.921	0.655
0.468	0.733	0.571	0.835	0.715	0.741
0.434	0.831	0.645	0.728	0.902	0.784
0.576	0.671	0.42	0.841	0.972	0.893
0.41	0.769	0.698	0.922	0.84	0.856
0.559	0.689	0.493	0.879	0.785	0.921
0.567	0.636	0.559	0.91	0.945	0.93
0.281	0.804	0.535	0.767	0.84	0.814
0.355	0.653	0.562	0.823	0.962	0.896
0.337	0.66	0.798	0.695	0.893	0.94
0.366	0.832	0.587	0.742	0.994	0.757
0.433	0.765	0.535	0.762	0.899	0.868
0.382	0.625	0.43	0.666	0.942	0.95
0.428	0.852	0.623	0.656	0.883	0.826
0.57	0.918	0.958	0.945	0.854	0.877
0.365	0.704	0.785	0.932	0.848	0.903
0.383	0.754	0.78	0.844	0.919	0.922
0.369	0.561	0.433	0.684	0.973	0.791
0.372	0.651	0.336	0.943	0.9	0.875
0.34	0.774	0.519	0.857	0.861	0.903
0.337	0.696	0.693	0.817	0.92	0.84
	0.555	0.495	0.78	0.896	0.908
0.497	0.582	0.654	0.822	0.933	0.764
0.396	0.788	0.53	0.9	0.894	0.852
0.545	0.887	0.414	0.629	0.831	0.817
0.409	0.671	0.415	0.749	0.879	0.865
0.369	0.692	0.433	0.812	0.916	0.949
0.442	0.624	0.42	0.942	0.911	0.932
0.408	0.744	0.518	0.76	0.981	0.896
0.371	0.55	0.479	0.949	0.702	0.859
0.443	0.813	0.476	0.721	0.687	0.919
0.474	0.594	0.42	0.649	0.873	0.751
0.405	0.711	0.397	0.976	0.865	0.969
0.47	0.692		0.881	0.793	0.92
0.509	0.724		0.569	0.917	0.76
0.43	0.505		0.941	0.745	0.857
0.71	0.557		0.913	0.841	0.939
0.353	0.541		0.753	0.87	0.814
0.419			0.686	0.86	0.802
0.515			0.857	0.934	0.739
0.408			0.885		0.914
0.607			0.873	0.904	0.837
0.634			0.864	0.774	0.967
0.456			0.89	0.851	0.955
0.444			0.805	0.896	0.902
0.446			0.868	0.816	0.961
0.335			0.776	0.927	0.951
0.64			0.924	0.946	0.925
0.643			0.971	0.898	0.95
0.377			0.96	0.892	0.959
0.381			0.911	0.938
0.351			0.779	0.852	0.874
0.404			0.789	0.839	0.901
0.366			0.88	0.869	0.956
0.413			0.966	0.906	0.984
0.54			0.887	0.886	0.864
0.388			0.794	0.9	0.877
0.415			0.851	0.953	0.904
0.502			0.908	0.982	0.734
0.533			0.896	0.917	0.834
0.391			0.785	0.811	0.917
0.549			0.838	0.933	0.89
0.695			0.945	0.897	0.938
0.425			0.898	0.9	0.978
0.384			0.978	0.819	0.876
0.478			0.601	0.96	0.772
0.496			0.88	0.698	0.857
0.569			0.882	0.902	0.976
0.546			0.807	0.915	0.86
0.465			0.86	0.794	0.873
0.563			0.842	0.807	0.943
0.559			0.884	0.86	0.992
0.532			0.954	0.908	0.659
0.488			0.902	0.83	0.813
0.343			0.768	0.91	0.946
0.353			0.885	0.863	0.955
0.444			0.851	0.837	0.832
0.305			0.802	0.828	0.894
0.321			0.925	0.922	0.855
0.367			0.786	0.916	0.942
0.412			0.772	0.886	0.819
0.375			0.794	0.937	0.889
			0.75	0.924	0.797
			0.935	0.965	0.919
			0.87	0.664	0.848
			0.828	0.882	0.926
			0.567	0.81	0.94
			0.925	0.949	0.85
			0.879	0.936	0.837
			0.946	0.876	0.962
			0.921	0.947	0.889
			0.967	0.882	0.727
			0.644	0.866	0.918
			0.964	0.927	0.968
			0.817	0.944	0.905
			0.893	0.772	0.885
			0.639	0.754	0.914
			0.884	0.895	0.981
			0.934	0.889	0.905
			0.944	0.864	0.954
			0.728	0.867	0.876
			0.954	0.843	0.895
			0.934	0.842	0.935
			0.878	0.837	0.886
			0.813	0.969	0.841
			0.713	0.941	0.919
			0.741	0.856	0.776
			0.953	0.929	0.974
			0.755	0.789	0.777
			0.952	0.902	0.745
			0.913	0.8	0.882
			0.758	0.821	0.768
			0.897	0.935	0.891
			0.837	0.961	0.959
			0.922	0.894	0.892
			0.62	0.843	0.964
			0.903	0.852	0.903
			0.945	0.71	0.842
			0.891	0.84	0.919
			0.923	0.984	0.835
			0.937	0.824	0.913
			0.982	0.912	0.799
			0.737	0.834	0.844
			0.856	0.826	0.852
			0.928	0.911	0.895
			0.721	0.823	0.831
			0.888	0.899	0.863
			0.836	0.856	0.829
			0.862	0.917	0.948
			0.536	0.919	0.827
			0.674	0.865	0.845
			0.91	0.908	0.765
			0.826	0.795	0.911
			0.781	0.869	0.904
			0.812	0.914	0.847
			0.827	0.912	0.86
			0.631	0.875	0.962
			0.769	0.946	0.925
			0.904	0.968	0.848
			0.823	0.825	0.897
			0.852	0.889	0.787
			0.738	0.941	0.78
			0.763	0.835	0.945
			0.696	0.875	0.722
			0.938	0.986	0.539
			0.923	0.879	0.951
			0.639	0.852	0.908
			0.642	0.917	0.841
			0.672	0.975	0.933
			0.668	0.966	0.753
			0.623	0.914	0.948
			0.683	0.85	0.929
			0.632	0.891	0.921
			0.768	0.954	0.969
			0.714		0.892
			0.979		0.76
			0.981		0.752
			0.891		0.941
			0.681		0.885
			0.629		0.794
			0.651		0.829
			0.642		0.684
			0.977		0.917
					0.964
					0.848
					0.878
					0.87
					0.926
					0.825
					0.821
					0.911
					0.778
					0.9
					0.85
					0.87
					0.842
					0.949
					0.961
					0.805
					0.813
					0.787
					0.857
					0.888
					0.917
					0.934
					0.778
					0.898
					0.849
					0.903
					0.899
					0.889
					0.851
					0.964
					0.962
					0.677
					0.838
					0.784
					0.666
					0.702
					0.754
					0.93
					0.969
					0.817
					0.719
					0.927
					0.843
					0.859
					0.867
					0.842
					0.986
					0.856
					0.966
					0.955
					0.873
					0.972
					0.894
					0.844
					0.952
					0.905
					0.791
					0.726
					0.964
					0.939
					0.974
					0.965
					0.975
					0.948
					0.876
					0.969
					0.961
					0.643
					0.912
					0.954
					0.928
					0.92
					0.816
					0.932
					0.978
					0.956
					0.871
					0.813
					0.933
					0.766
					0.984
					0.972
					0.97
					0.983
					0.942
					0.989
					0.899
					0.968

## Sheet: Figure 2d,e,g
Amino Acid	a.a. abundance (nmol g-1), wild type				a.a. abundance ((nmol g-1), pex5Δ				a.a. abundance ((nmol g-1), pex5Δ GFP-Gpd1-PTS1 ectopic expression				average a.a. abundance ((nmol g-1)			fold change normalised to average a.a. abundance in log(2), wild type				fold change normalised to average a.a. abundance in log(2), pex5Δ				fold change normalised to average a.a. abundance in log(2), pex5Δ GFP-Gpd1-PTS1 ectopic expression				fold change normalised to wt, average a.a. abundance			average fold change normalised to wt in log(2)					Amino Acid
	wt				pex5Δ				pex5Δ GFP-Gpd1-PTS1 ectopic expression				wt	pex5Δ	pex5Δ GFP-Gpd1-PTS1 ectopic expression	wt				pex5Δ				pex5Δ GFP-Gpd1-PTS1 ectopic expression				wt	pex5Δ	pex5Δ GFP-Gpd1-PTS1 ectopic expression	wt	pex5Δ	pex5Δ GFP-Gpd1-PTS1 ectopic expression	p-value (between wt and pex5Δ)	p-value (between wt and pex5Δ GFP-Gpd1-PTS1 ectopic expression)
Sample number	wt_1	wt_2	wt_3	wt_4	pex5Δ_1	pex5Δ_2	pex5Δ_3	pex5Δ_4	pex5Δ GFP-Gpd1-PTS1_1	pex5Δ GFP-Gpd1-PTS1_2	pex5Δ GFP-Gpd1-PTS1_3	pex5Δ GFP-Gpd1-PTS1_4				wt_1	wt_2	wt_3	wt_4	pex5Δ_1	pex5Δ_2	pex5Δ_3	pex5Δ_4	pex5Δ GFP-Gpd1-PTS1_1	pex5Δ GFP-Gpd1-PTS1_2	pex5Δ GFP-Gpd1-PTS1_3	pex5Δ GFP-Gpd1-PTS1_4
Threonine		46.2162	41.2572	41.6209	15.4764	11.2385	11.9508	12.6357	13.118	11.844		17.1076	43.0314	12.8253	14.0232		0.103009	-0.0607467	-0.048082	-1.47532	-1.93695	-1.84829	-1.76789	-1.71384	-1.86123		-1.33075	1	0.298046	0.325883	0	-1.74639	-1.61757	<0.0001	0.0002	Threonine
Serine	14.5752		14.209	15.5863	5.70618	5.90067	7.17542		5.6928	8.56839		10.6769	14.7902	6.26076	8.31269	-0.0211249		-0.0578357	0.0756445	-1.37404	-1.32569	-1.0435		-1.37743	-0.787542		-0.470146	1	0.423305	0.562042	0	-1.24023	-0.83125	0.0002	0.0125	Serine
Leucine	10.1066		9.74806	9.77149	4.82494	5.78113		5.88665	4.62706	6.8141	5.72093	5.97437	9.87538	5.49757	5.78412	0.0333904		-0.0187224	-0.0152588	-1.03333	-0.772485		-0.74639	-1.09374	-0.535313	-0.787588	-0.725049	1	0.556695	0.585711	0	-0.845042	-0.77174	0.0003	0.0006	Leucine
Proline	22.5983	25.6901	23.022		15.7579	13.6033	11.1766			10.3543	8.54642	13.7633	23.7701	13.5126	10.888	-0.072936	0.112063	-0.0461371		-0.593069	-0.805191	-1.08867			-1.19892	-1.47576	-0.788325	1	0.56847	0.458054	0	-0.814843	-1.12641	0.0033	0.0021	Proline
Histidine	101.806	132.928	150.317	162.108	59.6699	88.0903		89.0523	82.3911	119.513	79.175	95.6847	136.79	78.9375	94.1908	-0.426138	-0.0413174	0.136049	0.244996	-1.19689	-0.634909		-0.619239	-0.731403	-0.194802	-0.788846	-0.515603	1	0.57707	0.688579	0	-0.793181	-0.538305	0.0213	0.0374	Histidine
Phenylalanine	37.2153	41.7537	40.91		18.3766	25.9247		27.4559	23.5691	35.4323		34.2046	39.9596	23.919	31.0687	-0.10265	0.0633609	0.0339083		-1.12068	-0.624218		-0.541428	-0.761647	-0.173478		-0.224354	1	0.59858	0.777501	0	-0.740384	-0.363083	0.0069	0.0912	Phenylalanine
Aspartate	465.44	500.647	534.694		272.639	347.891		369.479	255.936	374.212		405.442	500.26	330.003	345.197	-0.104084	0.00111381	0.0960353		-0.875685	-0.524043		-0.437185	-0.966896	-0.418824		-0.303182	1	0.659663	0.690034	0	-0.600198	-0.53526	0.0087	0.0356	Aspartate
Methionine	35.7054	35.7215	40.3225		22.9719	27.7862		28.0813	21.1831	31.8075		34.414	37.2498	26.2798	29.1349	-0.061091	-0.0604402	0.114353		-0.697362	-0.422864		-0.407621	-0.814317	-0.227863		-0.114236	1	0.705502	0.782149	0	-0.503278	-0.354484	0.0083	0.1341	Methionine
Isoleucine	17.2924		15.2367	15.3287	14.0109	14.2962		17.0313	11.8088	20.1454		17.7371	15.9526	15.1128	16.5638	0.116349		-0.0662442	-0.0575556	-0.187238	-0.15816		0.0943975	-0.433932	0.336656		0.152981	1	0.947357	1.03831	0	-0.0780193	0.054238	0.5137	0.8235	Isoleucine
Glutamate	640.605	720.368	629.695		630.607	814.64		855.389	678.52	958.685	706.206	732.856	663.556	766.878	769.067	-0.0507835	0.118516	-0.0755647		-0.0734781	0.295943		0.366361	0.0321723	0.530838	0.0898695	0.143311	1	1.15571	1.15901	0	0.208779	0.21289	0.2394	0.2424	Glutamate
Valine	104.956	152.108	109.579		121.952	139.085		170.887	105.207	153.231	136.297	138.636	122.214	143.975	133.343	-0.219633	0.315682	-0.157438		-0.0031017	0.186549		0.483633	-0.216181	0.326295	0.157345	0.181891	1	1.17805	1.09106	0	0.236401	0.125728	0.3536	0.5491	Valine
Asparigine	45.073	50.5172	52.4853		63.35	90.5954		95.4155	53.4262	84.3435		68.2568	49.3585	83.1203	68.6755	-0.131035	0.0334755	0.0886153		0.360046	0.87614		0.950925	0.11425	0.772978		0.467674	1	1.68401	1.39136	0	0.751903	0.476497	0.0299	0.1037	Asparigine
Glutamine	2650.87		2956.83	3012.64	4915.35	6877.05		7361.11	3634.19	5620.19		4353.45	2873.45	6384.5	4535.94	-0.116316		0.0412695	0.068245	0.774509	1.25901		1.35714	0.338851	0.967834		0.599377	1	2.22189	1.57857	0	1.15179	0.658619	0.0097	0.0482	Glutamine
Lysine	55.4237	73.5739	84.5144	98.4013	173.796	288.238		339.882		378.864	393.965	357.38	77.9783	267.305	376.736	-0.492569	-0.0838799	0.116124	0.335604	1.15625	1.88612		2.12389		2.28054	2.33692	2.19631	1	3.42795	4.83129	0	1.77734	2.27241	0.0066	<0.0001	Lysine

## Sheet: Figure 2f
maximum doubling time in YES (minute)
wild type			pex5Δ			pex5Δ GFP-Gpd1-PTS1 ectopic expression
rep1	rep2	rep3	rep1	rep2	rep3	rep1	rep2	rep3
92.9805	86.7796	92.8684	87.8997	91.5578	92.3662	99.7022	94.6519	97.8745
maximum doubling time upon shift to EMM (minute)
wild type			pex5Δ			pex5Δ GFP-Gpd1-PTS1 ectopic expression
rep1	rep2	rep3	rep1	rep2	rep3	rep1	rep2	rep3
135.3	158.6	139.1	236.2	250.6	263.8	133	146	145.3

[truncated: 21 more sheets: Figure 3b, Figure 3d, Figure 3e, Figure 4b, Figure 4c, Figure 4d, Figure 4g, Figure 4e, Supplementary Figure 1a, Supplementary Figure 1e, Supplementary Figure 2d, Supplementary Figure 2g, Supplementary Figure 4c, Supplementary Figure 4d,e, Supplementary Figure 5d, Supplementary Figure 5e, Supplementary Figure 5f, Supplementary Figure 5h, Supplementary Figure 5i, Supplementary Figure 5j …]
